# Supplementary material for: Species- and developmental stage-specific effects of allelopathy and competition of invasive Impatiens glandulifera on co-occurring plants
Source: PLoS One. 2018 Nov 7;13(11):e0205843. doi: 10.1371/journal.pone.0205843 (PMC6221290; doi:10.1371/journal.pone.0205843)
Supplement: S1 Data — Seedlings of six target species were grown in five treatments testing competition and allelopathy of I. glandulifera. This dataset contains measured radicle length and biomass of the target seedlings dependent on the treatments. A description of all columns and factor levels is included in the document. (TXT) [file pone.0205843.s003.txt]

# dataset seedling competition and allelopathy via roots
##############################################################
#
## general information:
# coloumns are tab-seperated
# not analyzed data are already excluded (seedlings infested by funghi, competitors not grown)
#
## columns:
# indv:     id of the individual target seedling
# species:  plant species of the target seedling
# id:       id of the microwell-plate
# well:     position of the well within the microwell-plate
# treat:    treatment
# radicle:  radicle length of the target seedling [mm]
# biomass:  total dry biomass of the target seedling [mg]
# alive:    is the target seedling alive (grown after placing on agar) or not (not grown): yes (1) or no (0)
#
## species:
# geum:     Geum urbanum
# fil:      Filipendula ulmaria
# urt:      Urtica dioica
# sal:      Salix fragilis
# lep:      Lepidium sativum
# imp:      Impatiens glandulifera
#
## treatments (see Fig 1 in manuscript):
# solo:     control treatment: seedling without competition
# intra:    intraspecific competition
# imp:      competition with Impatiens glandulifera
# impAC:    competition with Impatiens glandulifera AND active charcoal in agar
# soloAC:   without competition AND WITH active charcoal in agar
#
#
indv	species	id	well	treat	radicle	biomass	alive
G1.1	geum	G1	2B	imp	16,6	0,808	1
G1.2	geum	G1	3B	solo	19,1	1,266	1
G1.3	geum	G1	1B	impAC	11	1,258	1
G1.4	geum	G1	2A	soloAC	36,7	1,366	1
G10.2	geum	G10	3B	solo	14,2	1,15	1
G10.3	geum	G10	3A	impAC	16,4	0,962	1
G10.4	geum	G10	1A	soloAC	16,5	1,096	1
G11.3	geum	G11	1A	impAC	23,4	0,998	1
G11.4	geum	G11	3B	soloAC	24,7	1,18	1
G11.5	geum	G11	1B	intra	23,7	1,046	1
G12.1	geum	G12	1A	imp	17,9	0,942	1
G12.2	geum	G12	1B	solo	32,3	1,566	1
G12.3	geum	G12	3A	impAC	14,3	1,214	1
G12.4	geum	G12	2A	soloAC	14,9	1,238	1
G12.5	geum	G12	2B	intra	25,3	1,276	1
G13.2	geum	G13	2A	solo	4,4	0,698	1
G13.3	geum	G13	3B	impAC	15,9	0,604	1
G13.4	geum	G13	3A	soloAC	30,7	1,3	1
G13.5	geum	G13	2B	intra	20	1,158	1
G14.2	geum	G14	2B	solo	25,4	1,514	1
G14.3	geum	G14	3B	impAC	21	1,3	1
G14.4	geum	G14	2A	soloAC	41,3	1,486	1
G14.5	geum	G14	3A	intra	22,2	1,558	1
G15.1	geum	G15	1B	imp	17,9	1,074	1
G15.2	geum	G15	2A	solo	21	0,872	1
G15.3	geum	G15	2B	impAC	17,4	1,552	1
G15.4	geum	G15	3A	soloAC	15,6	1,246	1
G15.5	geum	G15	3B	intra	17,7	1,052	1
G16.1	geum	G16	1B	imp	16,3	0,682	1
G16.3	geum	G16	3A	impAC	19	0,984	1
G16.4	geum	G16	1A	soloAC	11,5	1,004	1
G16.5	geum	G16	2A	intra	31,1	1,034	1
G17.1	geum	G17	3A	imp	19,4	1,234	1
G17.2	geum	G17	2B	solo	20,5	1,168	1
G17.3	geum	G17	1A	impAC	20,4	1,298	1
G17.4	geum	G17	2A	soloAC	27,4	1,416	1
G17.5	geum	G17	3B	intra	15,7	0,942	1
G18.1	geum	G18	2B	imp	17,6	1,048	1
G18.2	geum	G18	2A	solo	25,7	1,342	1
G18.3	geum	G18	1A	impAC	22,5	0,998	1
G18.4	geum	G18	3B	soloAC	27,1	1,028	1
G18.5	geum	G18	1B	intra	23,1	1,518	1
G19.1	geum	G19	2A	imp	18,3	1,356	1
G19.2	geum	G19	3B	solo	18,8	0,872	1
G19.3	geum	G19	2B	impAC	21,6	0,888	1
G19.4	geum	G19	3A	soloAC	13,6	1,468	1
G19.5	geum	G19	1A	intra	13	1,432	1
G2.1	geum	G2	2B	imp	23	1,748	1
G2.2	geum	G2	3B	solo	19,4	1,032	1
G2.3	geum	G2	1B	impAC	9,5	0,454	1
G2.4	geum	G2	2A	soloAC	4,2	1,002	1
G2.5	geum	G2	1A	intra	3,7	0,774	1
G20.1	geum	G20	3B	imp	11,8	1,158	1
G20.2	geum	G20	1A	solo	30,8	1,148	1
G20.3	geum	G20	2A	impAC	20,2	1,252	1
G20.4	geum	G20	1B	soloAC	23,6	1,396	1
G20.5	geum	G20	3A	intra	22,2	1,042	1
G21.1	geum	G21	3A	imp	17,2	1,04	1
G21.2	geum	G21	3B	solo	27,4	1,314	1
G21.3	geum	G21	2B	impAC	10,2	1,214	1
G21.4	geum	G21	1A	soloAC	17	1,696	1
G21.5	geum	G21	2A	intra	20	0,89	1
G22.1	geum	G22	2B	imp	6,4	0,794	1
G22.2	geum	G22	2A	solo	17,4	0,95	1
G22.3	geum	G22	1B	impAC	13,7	0,966	1
G22.4	geum	G22	3B	soloAC	14,6	0,916	1
G22.5	geum	G22	1A	intra	17,4	0,776	1
G23.1	geum	G23	3A	imp	24,6	1,46	1
G23.2	geum	G23	2B	solo	18,5	1,192	1
G23.3	geum	G23	1A	impAC	18,5	1,31	1
G23.4	geum	G23	2A	soloAC	26,9	1,254	1
G23.5	geum	G23	3B	intra	20,4	1,29	1
G3.1	geum	G3	1A	imp	5,9	1,912	1
G3.2	geum	G3	1B	solo	29,2	1,056	1
G3.3	geum	G3	3A	impAC	19,4	1,202	1
G3.4	geum	G3	2A	soloAC	35,1	1,484	1
G5.1	geum	G5	2B	imp	22,4	1,048	1
G5.2	geum	G5	2A	solo	30,4	1,372	1
G5.3	geum	G5	1A	impAC	17,4	1,042	1
G5.4	geum	G5	3B	soloAC	17,7	1,134	1
G5.5	geum	G5	1B	intra	32	1,86	1
G6.1	geum	G6	3B	imp	15,4	0,78	1
G6.2	geum	G6	2B	solo	21,9	0,662	1
G6.4	geum	G6	1A	soloAC	20,3	0,936	1
G6.5	geum	G6	2B	intra	26,1	0,866	1
G7.1	geum	G7	2A	imp	18,6	1,066	1
G7.2	geum	G7	3B	solo	19,5	1,14	1
G7.3	geum	G7	2B	impAC	20,8	1,482	1
G7.4	geum	G7	3A	soloAC	38,5	1,81	1
G7.5	geum	G7	1A	intra	16,8	1,002	1
G8.1	geum	G8	3A	imp	13,8	0,938	1
G8.2	geum	G8	2B	solo	15,1	0,962	1
G8.3	geum	G8	1A	impAC	17,2	1,06	1
G8.4	geum	G8	2A	soloAC	22,6	1,438	1
G8.5	geum	G8	3B	intra	25,8	1,064	1
G9.1	geum	G9	3A	imp	18,3	1,53	1
G9.2	geum	G9	1A	solo	15,1	1,106	1
G9.3	geum	G9	2A	impAC	12,7	1,422	1
G9.5	geum	G9	2B	intra	16,6	0,632	1
I10.1	imp	I10	1A	imp	78,1	16,592	1
I10.2	imp	I10	2A	solo	103,2	15,336	1
I10.3	imp	I10	3B	impAC	93,2	20,608	1
I10.4	imp	I10	3A	soloAC	108,5	12,748	1
I11.1	imp	I11	2A	imp	107,1	11,454	1
I11.2	imp	I11	1B	solo	86	10,476	1
I11.3	imp	I11	2B	impAC	68,3	8,958	1
I11.4	imp	I11	3B	soloAC	79,9	21,262	1
I12.1	imp	I12	3A	imp	0	0	0
I12.2	imp	I12	2B	solo	112,2	10,248	1
I12.3	imp	I12	1A	impAC	82,7	15,2	1
I12.4	imp	I12	2A	soloAC	102,1	8,518	1
I13.1	imp	I13	2A	imp	49,1	8,99	1
I13.2	imp	I13	3B	solo	118,2	11,616	1
I13.3	imp	I13	1A	impAC	65,7	10,34	1
I13.4	imp	I13	1B	soloAC	110,6	9,148	1
I14.1	imp	I14	2B	imp	77,5	10,028	1
I14.2	imp	I14	3B	solo	121,2	17,498	1
I14.3	imp	I14	2A	impAC	66,8	13,608	1
I14.4	imp	I14	1A	soloAC	90,8	12,132	1
I15.1	imp	I15	1A	imp	54,4	16,232	1
I15.2	imp	I15	1B	solo	113,9	9,346	1
I15.3	imp	I15	3A	impAC	74,3	18,356	1
I15.4	imp	I15	2A	soloAC	103,3	10,44	1
I16.1	imp	I16	3B	imp	70,7	9,748	1
I16.2	imp	I16	1A	solo	61,3	9,704	1
I16.3	imp	I16	2A	impAC	59,1	13,828	1
I16.4	imp	I16	1B	soloAC	127,1	11,5	1
I17.1	imp	I17	1B	imp	65	16,126	1
I17.2	imp	I17	3B	solo	77	18,556	1
I17.3	imp	I17	3A	impAC	24,1	9,638	1
I17.4	imp	I17	1A	soloAC	102,5	21,538	1
I18.1	imp	I18	1B	imp	47,7	7,008	1
I18.3	imp	I18	2B	impAC	57	12,858	1
I18.4	imp	I18	3A	soloAC	61	17,75	1
I19.1	imp	I19	2B	imp	92,6	11,6	1
I19.2	imp	I19	3B	solo	69,8	13,522	1
I19.3	imp	I19	2A	impAC	21,8	9,488	1
I19.4	imp	I19	1A	soloAC	79,8	12,762	1
I2.1	imp	I2	1A	imp	66,8	16,28	1
I2.2	imp	I2	3A	solo	98,8	7,968	1
I2.3	imp	I2	3B	impAC	46,3	15,86	1
I2.4	imp	I2	1B	soloAC	96,3	13,638	1
I21.1	imp	I21	2A	imp	63,1	16,534	1
I21.3	imp	I21	3B	impAC	40,2	15,516	1
I21.4	imp	I21	2B	soloAC	34,9	15,486	1
I3.1	imp	I3	3B	imp	63,4	21,202	1
I3.2	imp	I3	3A	solo	28,3	13,786	1
I3.3	imp	I3	1A	impAC	94,6	12,348	1
I3.4	imp	I3	2B	soloAC	19,1	10,946	1
I4.1	imp	I4	3B	imp	82,4	9,664	1
I4.2	imp	I4	3A	solo	91,5	11,362	1
I4.3	imp	I4	1A	impAC	60,8	9,848	1
I4.4	imp	I4	2B	soloAC	113,9	9,858	1
I5.1	imp	I5	1A	imp	49,1	11,753	1
I5.2	imp	I5	3B	solo	104,9	13,764	1
I6.1	imp	I6	2B	imp	68	15,506	1
I6.2	imp	I6	2A	solo	112,5	12,362	1
I6.3	imp	I6	1B	impAC	57	13,976	1
I6.4	imp	I6	3B	soloAC	67	4,384	1
I7.2	imp	I7	3B	solo	80,8	17,956	1
I7.4	imp	I7	1B	soloAC	135	8,776	1
I8.2	imp	I8	3B	solo	108,7	13,736	1
I8.4	imp	I8	2B	soloAC	115	12,352	1
I9.1	imp	I9	1B	imp	60,5	11,232	1
I9.2	imp	I9	2B	solo	111,4	10,066	1
I9.3	imp	I9	3B	impAC	51,6	7,68	1
I9.4	imp	I9	2A	soloAC	113,8	13,464	1
L1.2	lep	L1	2B	solo	17	2,03	1
L1.4	lep	L1	3A	soloAC	126,9	2,626	1
L1.5	lep	L1	3B	intra	152,7	2,566	1
L10.1	lep	L10	2B	imp	172,9	2,576	1
L10.2	lep	L10	2A	solo	121,4	2,366	1
L10.3	lep	L10	1B	impAC	17,1	2,24	1
L10.4	lep	L10	3B	soloAC	171,1	2,446	1
L10.5	lep	L10	1A	intra	155,5	2,386	1
L11.1	lep	L11	2A	imp	90,7	1,468	1
L11.2	lep	L11	3A	solo	182,7	2,55	1
L11.3	lep	L11	3B	impAC	94	1,718	1
L11.4	lep	L11	2B	soloAC	123,8	2,342	1
L11.5	lep	L11	1A	intra	99,6	2,108	1
L12.1	lep	L12	3B	imp	97,8	1,72	1
L12.2	lep	L12	3A	solo	169,2	2,376	1
L12.4	lep	L12	2B	soloAC	148,5	2,344	1
L12.5	lep	L12	2A	intra	153,5	1,36	1
L13.1	lep	L13	3A	imp	116	2,076	1
L13.2	lep	L13	1A	solo	168,5	2,68	1
L13.3	lep	L13	2A	impAC	29,9	2,486	1
L13.4	lep	L13	1B	soloAC	97,1	2,072	1
L13.5	lep	L13	2B	intra	156,7	2,058	1
L14.2	lep	L14	1A	solo	121,7	2,746	1
L14.3	lep	L14	2A	impAC	64,6	1,776	1
L14.4	lep	L14	1B	soloAC	101,9	2,222	1
L14.5	lep	L14	3A	intra	139,3	1,92	1
L15.1	lep	L15	3B	imp	103,9	1,788	1
L15.2	lep	L15	1A	solo	156,8	2,496	1
L15.3	lep	L15	2A	impAC	95,4	1,968	1
L15.4	lep	L15	1B	soloAC	107,9	2,37	1
L15.5	lep	L15	3A	intra	99,8	1,692	1
L16.1	lep	L16	2B	imp	96,2	1,67	1
L16.2	lep	L16	2A	solo	122,4	2,434	1
L16.3	lep	L16	1B	impAC	62,3	2,014	1
L16.4	lep	L16	3B	soloAC	110,5	1,98	1
L16.5	lep	L16	1A	intra	152,3	2,164	1
L17.1	lep	L17	1A	imp	103,5	2,272	1
L17.2	lep	L17	3A	solo	141,7	1,9	1
L17.3	lep	L17	3B	impAC	85,9	1,926	1
L17.4	lep	L17	1B	soloAC	149	2,276	1
L17.5	lep	L17	2A	intra	186	2,152	1
L18.1	lep	L18	2A	imp	106,6	2,116	1
L18.2	lep	L18	2B	solo	85	2,166	1
L18.3	lep	L18	1A	impAC	106,5	1,586	1
L18.4	lep	L18	3A	soloAC	145,4	1,986	1
L18.5	lep	L18	3B	intra	153,4	2,234	1
L19.1	lep	L19	3A	imp	88,5	1,804	1
L19.2	lep	L19	3B	solo	131,2	2,158	1
L19.4	lep	L19	1A	soloAC	138,1	2,53	1
L19.5	lep	L19	2A	intra	138,6	1,83	1
L2.1	lep	L2	2A	imp	99,5	1,692	1
L2.2	lep	L2	3A	solo	131	1,986	1
L2.3	lep	L2	3B	impAC	56,3	2,392	1
L2.4	lep	L2	2B	soloAC	107,9	2,298	1
L20.2	lep	L20	2B	solo	123,7	1,782	1
L20.4	lep	L20	1A	soloAC	146,3	2,43	1
L20.5	lep	L20	1B	intra	145,5	1,58	1
L21.2	lep	L21	1B	solo	78,6	2,74	1
L21.3	lep	L21	3A	impAC	96,3	1,936	1
L21.4	lep	L21	2A	soloAC	0	2,056	1
L21.5	lep	L21	2B	intra	131,7	2,356	1
L22.1	lep	L22	3B	imp	54,7	1,974	1
L22.2	lep	L22	3A	solo	122,3	2,116	1
L22.4	lep	L22	2B	soloAC	146,1	2,41	1
L22.5	lep	L22	2A	intra	73,3	2,098	1
L3.1	lep	L3	3B	imp	115	2,794	1
L3.2	lep	L3	3A	solo	140,6	2,244	1
L3.3	lep	L3	1A	impAC	14,7	2,8	1
L3.4	lep	L3	2B	soloAC	112,9	2,248	1
L3.5	lep	L3	2A	intra	136,9	2,274	1
L4.2	lep	L4	3B	solo	162	2,152	1
L4.3	lep	L4	1B	impAC	37,3	1,486	1
L4.4	lep	L4	2A	soloAC	134,7	2,148	1
L4.5	lep	L4	1A	intra	87,6	1,558	1
L5.1	lep	L5	2A	imp	99,3	1,882	1
L5.2	lep	L5	1B	solo	141,9	2,29	1
L5.3	lep	L5	2B	impAC	85,5	2,524	1
L5.4	lep	L5	3B	soloAC	0	0	0
L5.5	lep	L5	3A	intra	150,2	2,074	1
L9.1	lep	L9	1B	imp	97,6	1,726	1
L9.2	lep	L9	2B	solo	151,8	2,384	1
L9.3	lep	L9	3B	impAC	69,7	1,218	1
L9.4	lep	L9	2A	soloAC	117,6	1,804	1
L9.5	lep	L9	3A	intra	135,9	2,096	1
S1.1	sal	S1	3A	imp	6,9	0,13	1
S1.2	sal	S1	2B	solo	11,7	0,168	1
S1.3	sal	S1	1A	impAC	10,3	0,154	1
S1.4	sal	S1	2A	soloAC	18,2	0,274	1
S1.5	sal	S1	3B	intra	5,2	0,2	1
S10.1	sal	S10	2A	imp	3,9	0,206	1
S10.2	sal	S10	3B	solo	9,7	0,206	1
S10.3	sal	S10	2B	impAC	5,9	0,108	1
S10.4	sal	S10	3A	soloAC	1,8	0,114	1
S10.5	sal	S10	1A	intra	0,7	0,11	1
S11.1	sal	S11	3B	imp	13,5	0,22	1
S11.2	sal	S11	2B	solo	7,8	0,164	1
S11.3	sal	S11	2A	impAC	4,6	0,158	1
S11.4	sal	S11	1A	soloAC	8,2	0,118	1
S11.5	sal	S11	1B	intra	12,9	0,244	1
S2.1	sal	S2	2A	imp	14,1	0,142	1
S2.2	sal	S2	3A	solo	14	0,186	1
S2.3	sal	S2	3B	impAC	9,7	0,162	1
S2.4	sal	S2	2B	soloAC	15,6	0,206	1
S2.5	sal	S2	1A	intra	7,6	0,182	1
S3.1	sal	S3	1A	imp	13,3	0,182	1
S3.3	sal	S3	3A	impAC	8,3	0,172	1
S3.4	sal	S3	2A	soloAC	13,3	0,182	1
S3.5	sal	S3	2B	intra	9,7	0,192	1
S4.1	sal	S4	1B	imp	4,9	0,136	1
S4.2	sal	S4	2B	solo	6,5	0,126	1
S4.3	sal	S4	3B	impAC	11,7	0,192	1
S4.4	sal	S4	2A	soloAC	14,6	0,168	1
S4.5	sal	S4	3A	intra	10	0,162	1
S5.2	sal	S5	2B	solo	0	0	0
S5.3	sal	S5	1A	impAC	8,5	0,15	1
S5.4	sal	S5	2A	soloAC	9,9	0,176	1
S5.5	sal	S5	3B	intra	2,5	0,13	1
S6.1	sal	S6	1B	imp	4,8	0,102	1
S6.2	sal	S6	3B	solo	8,5	0,112	1
S6.3	sal	S6	3A	impAC	8,8	0,102	1
S6.4	sal	S6	1A	soloAC	8,8	0,162	1
S6.5	sal	S6	2A	intra	9,5	0,138	1
S7.1	sal	S7	1A	imp	5,7	0,11	1
S7.2	sal	S7	2A	solo	5,4	0,114	1
S7.3	sal	S7	3B	impAC	12,7	0,196	1
S7.4	sal	S7	3A	soloAC	1,7	0,124	1
S7.5	sal	S7	2B	intra	6,2	0,162	1
S8.1	sal	S8	2B	imp	0	0,086	1
S8.2	sal	S8	2A	solo	1,6	0,086	1
S8.3	sal	S8	1A	impAC	0	0,09	1
S8.4	sal	S8	3B	soloAC	7,7	0,132	1
S8.5	sal	S8	1B	intra	10,6	0,148	1
S9.1	sal	S9	2A	imp	7,9	0,132	1
S9.2	sal	S9	2B	solo	2	0,108	1
S9.3	sal	S9	1A	impAC	4,2	0,112	1
S9.4	sal	S9	3A	soloAC	3,5	0,108	1
S9.5	sal	S9	3B	intra	9,5	0,17	1
U1.2	urt	U1	3B	solo	24,2	0,202	1
U1.4	urt	U1	1A	soloAC	27,1	0,146	1
U1.5	urt	U1	2A	intra	25,2	0,156	1
U10.2	urt	U10	3B	solo	21,5	0,18	1
U10.3	urt	U10	2B	impAC	17,7	0,092	1
U10.4	urt	U10	1A	soloAC	22	0,124	1
U10.5	urt	U10	2A	intra	15,4	0,13	1
U11.1	urt	U11	2A	imp	21	0,136	1
U11.2	urt	U11	2B	solo	20,9	0,13	1
U11.3	urt	U11	1A	impAC	4,3	0,08	1
U11.4	urt	U11	3A	soloAC	33,8	0,108	1
U11.5	urt	U11	3B	intra	21,5	0,17	1
U12.3	urt	U12	2B	impAC	11,3	0,084	1
U12.4	urt	U12	3A	soloAC	20,3	0,094	1
U12.5	urt	U12	3B	intra	22,3	0,096	1
U14.1	urt	U14	3A	imp	17,3	0,124	1
U14.2	urt	U14	1A	solo	28,7	0,16	1
U14.4	urt	U14	1B	soloAC	26,8	0,154	1
U14.5	urt	U14	2B	intra	29,4	0,142	1
U15.1	urt	U15	1A	imp	14,8	0,112	1
U15.2	urt	U15	3A	solo	8,9	0,066	1
U15.3	urt	U15	3B	impAC	16	0,114	1
U15.4	urt	U15	1B	soloAC	27,6	0,17	1
U15.5	urt	U15	2A	intra	30,1	0,156	1
U16.1	urt	U16	1A	imp	14	0,09	1
U16.2	urt	U16	2A	solo	23,2	0,108	1
U16.4	urt	U16	3A	soloAC	29	0,144	1
U16.5	urt	U16	2B	intra	16,8	0,13	1
U17.1	urt	U17	3B	imp	12,8	0,108	1
U17.2	urt	U17	2B	solo	27,7	0,154	1
U17.3	urt	U17	2A	impAC	12,8	0,082	1
U17.4	urt	U17	1A	soloAC	18,3	0,108	1
U17.5	urt	U17	1B	intra	20	0,144	1
U18.1	urt	U18	3B	imp	15,5	0,104	1
U18.2	urt	U18	3A	solo	22	0,14	1
U18.3	urt	U18	1A	impAC	15,8	0,088	1
U18.4	urt	U18	2B	soloAC	30,1	0,166	1
U18.5	urt	U18	2A	intra	23,2	0,14	1
U19.2	urt	U19	2B	solo	20,4	0,112	1
U19.3	urt	U19	3B	impAC	15,8	0,09	1
U19.4	urt	U19	2A	soloAC	27,7	0,138	1
U19.5	urt	U19	3A	intra	31,7	0,168	1
U2.1	urt	U2	3A	imp	20	0,122	1
U2.2	urt	U2	1A	solo	19,4	0,178	1
U2.3	urt	U2	2A	impAC	17,6	0,116	1
U2.4	urt	U2	1B	soloAC	26,7	0,186	1
U2.5	urt	U2	2B	intra	24,3	0,162	1
U20.1	urt	U20	1B	imp	15,8	0,112	1
U20.2	urt	U20	2B	solo	16,1	0,176	1
U20.4	urt	U20	2A	soloAC	31	0,198	1
U20.5	urt	U20	3A	intra	25,4	0,12	1
U21.1	urt	U21	2A	imp	7	0,082	1
U21.3	urt	U21	2B	impAC	16,5	0,09	1
U21.4	urt	U21	3A	soloAC	8,1	0,09	1
U21.5	urt	U21	1A	intra	21	0,148	1
U3.1	urt	U3	1A	imp	22,4	0,16	1
U3.2	urt	U3	3A	solo	23	0,206	1
U3.3	urt	U3	3B	impAC	18,8	0,086	1
U3.4	urt	U3	1B	soloAC	8,1	0,086	1
U3.5	urt	U3	2A	intra	21,1	0,184	1
U4.1	urt	U4	2B	imp	21,1	0,116	1
U4.3	urt	U4	1B	impAC	20	0,138	1
U4.4	urt	U4	3B	soloAC	21,8	0,126	1
U4.5	urt	U4	1A	intra	23,7	0,15	1
U5.3	urt	U5	1A	impAC	21,2	0,14	1
U5.5	urt	U5	2B	intra	20	0,118	1
U6.1	urt	U6	1A	imp	13	0,102	1
U6.2	urt	U6	3B	solo	23,2	0,174	1
U6.3	urt	U6	1B	impAC	12,5	0,062	1
U6.4	urt	U6	2B	soloAC	15,1	0,128	1
U6.5	urt	U6	3A	intra	24,4	0,164	1
U7.2	urt	U7	3A	solo	31,6	0,226	1
U7.3	urt	U7	3B	impAC	0	0	0
U7.4	urt	U7	1B	soloAC	17,1	0,074	1
U7.5	urt	U7	2A	intra	15,1	0,14	1
U8.1	urt	U8	2B	imp	15,3	0,118	1
U8.2	urt	U8	3B	solo	26	0,184	1
U8.3	urt	U8	2A	impAC	6,1	0,086	1
U8.4	urt	U8	1A	soloAC	18,8	0,152	1
U8.5	urt	U8	3A	intra	20,8	0,134	1
U9.1	urt	U9	2A	imp	9,7	0,102	1
U9.2	urt	U9	3B	solo	15,6	0,13	1
U9.3	urt	U9	2B	impAC	2,2	0,096	1
U9.4	urt	U9	3A	soloAC	30	0,198	1
U9.5	urt	U9	1A	intra	28,6	0,144	1
F1.3A	fil	F1	3A	solo	8,56	0,298	1
F1.3B	fil	F1	3B	soloAC	12,11	0,212	1
F1.2A	fil	F1	2A	imp	15,97	0,222	1
F1.2B	fil	F1	2B	intra	16,64	0,318	1
F1.1A	fil	F1	1A	impAC	14,6	0,206	1
F2.3A	fil	F2	3A	soloAC	6,62	0,118	1
F2.3B	fil	F2	3B	solo	1,63	0,124	1
F2.2A	fil	F2	2A	imp	23,36	0,272	1
F2.2B	fil	F2	2B	impAC	12,02	0,188	1
F2.1A	fil	F2	1A	intra	21,55	0,316	1
F3.3A	fil	F3	3A	soloAC	0	0	0
F3.3B	fil	F3	3B	intra	10,65	0,222	1
F3.2A	fil	F3	2A	solo	13,05	0,154	1
F3.2B	fil	F3	2B	impAC	12,38	0,18	1
F3.1A	fil	F3	1A	imp	11,46	0,162	1
F4.3B	fil	F4	3B	soloAC	17,55	0,282	1
F4.2A	fil	F4	2A	solo	22,21	0,358	1
F4.2B	fil	F4	2B	imp	9,79	0,172	1
F4.1A	fil	F4	1A	intra	11,6	0,142	1
F4.1B	fil	F4	1B	impAC	13,78	0,174	1
F5.3A	fil	F5	3A	intra	22,41	0,438	1
F5.3B	fil	F5	3B	soloAC	18,17	0,262	1
F5.2A	fil	F5	2A	imp	0	0	0
F5.2B	fil	F5	2B	impAC	4,73	0,212	1
F5.1B	fil	F5	1B	solo	3,04	0,068	1
F6.3B	fil	F6	3B	soloAC	16,22	0,208	1
F6.2A	fil	F6	2A	solo	1,63	0,184	1
F6.2B	fil	F6	2B	imp	17,33	0,256	1
F6.1A	fil	F6	1A	impAC	16,16	0,22	1
F6.1B	fil	F6	1B	intra	21,17	0,3	1
F7.3B	fil	F7	3B	solo	1,75	0,23	1
F7.2A	fil	F7	2A	imp	20,53	0,262	1
F7.2B	fil	F7	2B	intra	6,48	0,156	1
F7.1A	fil	F7	1A	impAC	10,42	0,132	1
F7.1B	fil	F7	1B	soloAC	13,71	0,158	1
F8.3A	fil	F8	3A	intra	0	0	0
F8.3B	fil	F8	3B	solo	10,04	0,15	1
F8.2B	fil	F8	2B	soloAC	11,68	0,18	1
F8.1A	fil	F8	1A	imp	22,46	0,28	1
F8.1B	fil	F8	1B	impAC	13,51	0,304	1
F9.3B	fil	F9	3B	intra	17,01	0,236	1
F9.2A	fil	F9	2A	soloAC	14,53	0,298	1
F9.2B	fil	F9	2B	solo	10,45	0,194	1
F9.1A	fil	F9	1A	impAC	15,15	0,214	1
F10.3A	fil	F10	3A	impAC	12,6	0,198	1
F10.2A	fil	F10	2A	soloAC	8,05	0,214	1
F10.2B	fil	F10	2B	intra	13,48	0,202	1
F10.1A	fil	F10	1A	imp	10,92	0,21	1
F10.1B	fil	F10	1B	solo	14,7	0,236	1
F11.3A	fil	F11	3A	impAC	10,41	0,276	1
F11.3B	fil	F11	3B	solo	11,3	0,152	1
F11.2A	fil	F11	2A	intra	10,6	0,26	1
F11.1A	fil	F11	1A	soloAC	10,78	0,232	1
F11.1B	fil	F11	1B	imp	2,5	NA	1
F12.3A	fil	F12	3A	soloAC	4,29	0,248	1
F12.3B	fil	F12	3B	impAC	4,17	0,158	1
F12.2A	fil	F12	2A	solo	7,25	0,134	1
F12.1A	fil	F12	1A	imp	10,28	0,172	1
F13.3A	fil	F13	3A	intra	2,54	0,292	1
F13.3B	fil	F13	3B	imp	7,23	0,254	1
F13.2A	fil	F13	2A	impAC	10,09	0,208	1
F13.1B	fil	F13	1B	soloAC	15,88	0,214	1
