# Supplementary material for: Species- and developmental stage-specific effects of allelopathy and competition of invasive Impatiens glandulifera on co-occurring plants
Source: PLoS One. 2018 Nov 7;13(11):e0205843. doi: 10.1371/journal.pone.0205843 (PMC6221290; doi:10.1371/journal.pone.0205843)
Supplement: S2 Data — Seedlings of six target species were treated with I. glandulifera leaf material or 2-MNQ to test the allelopathic effect of this substances. This dataset contains measured radicle length and biomass of the target seedlings dependent on the treatments. A description of all columns and factor levels is included in the document. (TXT) [file pone.0205843.s004.txt]

# data seedling bioassay (Impact of 2-MNQ and Impatiens glandulifera leaf material on seedling growth)
##########################################################################################################
#
## general information:
# coloumns are tab-seperated
# not analyzed data are already excluded (seedlings infested by funghi)
#
## columns:
# species:  plant species of the target seedling
# id:       id of the microwell-plate
# indv:     id of the individual seedling
# well:     position of the well within the microwell-plate
# subst:    substance added to the agar; either Imp leaf material ("leaf") or 2-MNQ ("mnq")
# conc:     concentration of added substance (leaf material [g/l], 2-MNQ [mg/l])
# radicle:  radicle length of the target seedling [mm]
# biomass:  total dry biomass of the target seedling [mg]
# alive:    is the target seedling alive (grown after placing on agar) or not (not grown): yes (1) or no (0)
#
## species:
# geum:     Geum urbanum
# fil:      Filipendula ulmaria
# urt:      Urtica dioica
# sal:      Salix fragilis
# lep:      Lepidium sativum
# imp:      Impatiens glandulifera
#
#
species	id	indv	well	subst	conc	radicle	biomass	alive
fil	F1	F1.A6	A6	mnq	0	16,54	0,27	1
fil	F1	F1.C6	C6	leaf	2,4	4,72	0,238	1
fil	F1	F1.B5	B5	mnq	1,6	13,05	0,24	1
fil	F1	F1.A4	A4	mnq	3,2	11,61	0,18	1
fil	F1	F1.B4	B4	mnq	0,8	NA	NA	0
fil	F1	F1.C4	C4	leaf	0,15	4,02	0,266	1
fil	F1	F1.A3	A3	leaf	0	3,11	0,152	1
fil	F1	F1.D3	D3	mnq	6,4	3,16	0,25	1
fil	F1	F1.D2	D2	mnq	12,8	NA	NA	0
fil	F1	F1.C1	C1	leaf	1,2	4,26	0,148	1
fil	F2	F2.A6	A6	leaf	2,4	5,01	0,262	1
fil	F2	F2.B6	B6	leaf	0,6	0,65	0,296	1
fil	F2	F2.C6	C6	leaf	0	23,43	0,368	1
fil	F2	F2.A5	A5	mnq	0	9,69	0,18	1
fil	F2	F2.B5	B5	leaf	0	21,36	0,252	1
fil	F2	F2.C5	C5	mnq	6,4	6,86	0,104	1
fil	F2	F2.D5	D5	mnq	12,8	14,06	0,288	1
fil	F2	F2.B4	B4	mnq	3,2	26,59	0,394	1
fil	F2	F2.C4	C4	mnq	3,2	11,36	0,21	1
fil	F2	F2.D4	D4	mnq	0	18,24	0,322	1
fil	F2	F2.A3	A3	mnq	1,6	24,83	0,31	1
fil	F2	F2.B3	B3	mnq	0,8	15,69	0,186	1
fil	F2	F2.D3	D3	leaf	0,3	13,72	0,21	1
fil	F2	F2.A2	A2	mnq	12,8	14,11	0,316	1
fil	F2	F2.B2	B2	mnq	6,4	11,31	0,17	1
fil	F2	F2.C2	C2	mnq	0,8	12,91	0,172	1
fil	F2	F2.A1	A1	leaf	0,15	11,1	0,23	1
fil	F2	F2.B1	B1	leaf	2,4	NA	NA	0
fil	F2	F2.C1	C1	mnq	1,6	12,92	0,316	1
fil	F3	F3.A6	A6	mnq	6,4	22,52	0,29	1
fil	F3	F3.B6	B6	leaf	2,4	18,42	0,28	1
fil	F3	F3.C6	C6	mnq	1,6	22,64	0,248	1
fil	F3	F3.D6	D6	mnq	3,2	19,5	0,224	1
fil	F3	F3.B5	B5	mnq	0,8	27,73	0,218	1
fil	F3	F3.A4	A4	mnq	6,4	20,34	0,254	1
fil	F3	F3.B4	B4	leaf	0,3	13,88	0,172	1
fil	F3	F3.C4	C4	leaf	0	NA	NA	0
fil	F3	F3.D4	D4	leaf	0,3	11,56	0,282	1
fil	F3	F3.A3	A3	leaf	0,6	23,8	0,306	1
fil	F3	F3.B3	B3	mnq	12,8	27,55	0,232	1
fil	F3	F3.C3	C3	mnq	0,8	12,02	0,236	1
fil	F3	F3.D3	D3	mnq	0	7,45	0,218	1
fil	F3	F3.B2	B2	leaf	0,15	19,97	0,34	1
fil	F3	F3.C2	C2	leaf	0,15	7,82	0,252	1
fil	F3	F3.D2	D2	mnq	12,8	14,15	0,24	1
fil	F3	F3.A1	A1	leaf	0	20,69	0,29	1
fil	F3	F3.B1	B1	mnq	0	24,65	0,256	1
fil	F3	F3.C1	C1	mnq	1,6	11,55	0,236	1
fil	F3	F3.D1	D1	mnq	3,2	4,11	0,134	1
fil	F4	F4.A6	A6	mnq	12,8	6,14	0,188	1
fil	F4	F4.B6	B6	mnq	0	10,57	0,172	1
fil	F4	F4.D6	D6	leaf	1,2	10,72	0,202	1
fil	F4	F4.A5	A5	mnq	3,2	21,27	0,296	1
fil	F4	F4.B5	B5	mnq	12,8	15,26	0,218	1
fil	F4	F4.C5	C5	leaf	0,6	9,61	0,174	1
fil	F4	F4.D5	D5	mnq	0,8	19,22	0,298	1
fil	F4	F4.A4	A4	mnq	3,2	16,32	0,228	1
fil	F4	F4.B4	B4	leaf	1,2	6,44	0,224	1
fil	F4	F4.C4	C4	leaf	0,15	15,79	0,296	1
fil	F4	F4.D4	D4	leaf	0,3	10,5	0,206	1
fil	F4	F4.A3	A3	leaf	0,3	10,78	0,362	1
fil	F4	F4.B3	B3	mnq	1,6	19,11	0,21	1
fil	F4	F4.C3	C3	leaf	0	17,82	0,268	1
fil	F4	F4.D3	D3	mnq	1,6	20,09	0,286	1
fil	F4	F4.A2	A2	leaf	0	13,34	0,308	1
fil	F4	F4.B2	B2	mnq	6,4	17,18	0,352	1
fil	F4	F4.C2	C2	leaf	2,4	5,78	0,298	1
fil	F4	F4.D2	D2	mnq	0,8	9,94	0,224	1
fil	F4	F4.A1	A1	leaf	0,6	11,36	0,238	1
fil	F4	F4.B1	B1	mnq	0	20,36	0,262	1
fil	F4	F4.C1	C1	leaf	2,4	3,46	0,228	1
fil	F4	F4.D1	D1	mnq	6,4	11,75	0,224	1
geum	G1	G1.A6	A6	leaf	0,6	21,27	1,326	1
geum	G1	G1.B6	B6	mnq	0,8	13,73	0,984	1
geum	G1	G1.C6	C6	leaf	0,3	30,91	1,326	1
geum	G1	G1.D6	D6	leaf	0,15	22,02	0,828	1
geum	G1	G1.A5	A5	mnq	3,2	22,79	1,272	1
geum	G1	G1.B5	B5	mnq	12,8	3,18	1,032	1
geum	G1	G1.C5	C5	leaf	0	30,21	1,472	1
geum	G1	G1.D5	D5	leaf	0,15	21,45	1,38	1
geum	G1	G1.A4	A4	mnq	0	16,39	1,498	1
geum	G1	G1.B4	B4	leaf	2,4	14,98	1,09	1
geum	G1	G1.C4	C4	mnq	12,8	23,81	1,35	1
geum	G1	G1.D4	D4	leaf	1,2	18,75	1,806	1
geum	G1	G1.A3	A3	mnq	0	18,52	1,19	1
geum	G1	G1.C3	C3	mnq	1,6	17,01	1,18	1
geum	G1	G1.D3	D3	leaf	1,2	11,27	1,334	1
geum	G1	G1.A2	A2	leaf	2,4	14,43	1,312	1
geum	G1	G1.B2	B2	mnq	1,6	22,37	1,27	1
geum	G1	G1.C2	C2	leaf	0	31,43	1,016	1
geum	G1	G1.D2	D2	leaf	0,3	21,09	0,992	1
geum	G1	G1.A1	A1	leaf	0,6	21,87	1,166	1
geum	G1	G1.B1	B1	mnq	6,4	17,13	1,036	1
geum	G1	G1.C1	C1	mnq	3,2	20,09	1,344	1
geum	G1	G1.D1	D1	mnq	0,8	12,6	0,552	1
geum	G2	G2.A6	A6	mnq	0	19,94	1,346	1
geum	G2	G2.B6	B6	mnq	12,8	18,88	1,738	1
geum	G2	G2.C6	C6	mnq	12,8	25,01	1,65	1
geum	G2	G2.D6	D6	mnq	3,2	17,5	1,334	1
geum	G2	G2.A5	A5	mnq	6,4	19,7	1,58	1
geum	G2	G2.B5	B5	leaf	1,2	18,37	1,38	1
geum	G2	G2.C5	C5	leaf	0,3	17,6	1,556	1
geum	G2	G2.D5	D5	leaf	2,4	19,87	1,244	1
geum	G2	G2.A4	A4	leaf	0,3	23,01	1,6	1
geum	G2	G2.B4	B4	leaf	0,15	15,59	1,492	1
geum	G2	G2.C4	C4	mnq	0,8	29,88	1,938	1
geum	G2	G2.D4	D4	leaf	0,6	21,11	1,094	1
geum	G2	G2.A3	A3	leaf	1,2	19,92	1,186	1
geum	G2	G2.B3	B3	leaf	0,6	27,98	1,506	1
geum	G2	G2.C3	C3	leaf	0	37,12	1,77	1
geum	G2	G2.D3	D3	leaf	0,15	20,77	1,512	1
geum	G2	G2.A2	A2	leaf	2,4	7,61	1,462	1
geum	G2	G2.B2	B2	mnq	1,6	18,89	1,286	1
geum	G2	G2.C2	C2	mnq	3,2	13,16	1,728	1
geum	G2	G2.D2	D2	mnq	6,4	23,21	1,134	1
geum	G2	G2.A1	A1	mnq	0	22,08	1,338	1
geum	G2	G2.B1	B1	leaf	0	22,94	1,198	1
geum	G2	G2.C1	C1	mnq	1,6	15,24	1,628	1
geum	G2	G2.D1	D1	mnq	0,8	17,31	1,5	1
geum	G3	G3.A6	A6	mnq	12,8	22,52	1,054	1
geum	G3	G3.B6	B6	leaf	1,2	18,42	1,252	1
geum	G3	G3.C6	C6	leaf	0,3	22,64	1,742	1
geum	G3	G3.D6	D6	mnq	0	19,5	1,21	1
geum	G3	G3.A5	A5	mnq	0	25,06	1,418	1
geum	G3	G3.B5	B5	mnq	3,2	27,73	1,686	1
geum	G3	G3.C5	C5	mnq	0,8	26,49	1,564	1
geum	G3	G3.D5	D5	leaf	2,4	10,83	1,174	1
geum	G3	G3.A4	A4	leaf	0,3	20,34	1,348	1
geum	G3	G3.B4	B4	leaf	0,15	13,88	0,586	1
geum	G3	G3.C4	C4	leaf	1,2	NA	NA	0
geum	G3	G3.D4	D4	mnq	12,8	11,56	1,766	1
geum	G3	G3.A3	A3	mnq	1,6	23,8	1,268	1
geum	G3	G3.B3	B3	leaf	0	27,55	1,808	1
geum	G3	G3.C3	C3	leaf	0,6	12,02	1,34	1
geum	G3	G3.D3	D3	leaf	0,6	7,45	1,346	1
geum	G3	G3.A2	A2	mnq	1,6	12,69	1,012	1
geum	G3	G3.B2	B2	mnq	0,8	19,97	1,594	1
geum	G3	G3.C2	C2	mnq	6,4	7,82	1,078	1
geum	G3	G3.D2	D2	leaf	0,15	14,15	1,224	1
geum	G3	G3.A1	A1	mnq	6,4	20,69	1,212	1
geum	G3	G3.B1	B1	leaf	0	24,65	1,442	1
geum	G3	G3.C1	C1	mnq	3,2	11,55	1,092	1
geum	G3	G3.D1	D1	leaf	2,4	4,11	1,31	1
geum	G4	G4.A6	A6	mnq	3,2	28,43	1,284	1
geum	G4	G4.B6	B6	mnq	12,8	23,04	1,1	1
geum	G4	G4.C6	C6	leaf	0,6	5,16	0,866	1
geum	G4	G4.D6	D6	mnq	0,8	15,4	1,172	1
geum	G4	G4.A5	A5	leaf	0,15	12,23	1,062	1
geum	G4	G4.B5	B5	leaf	0	14,65	1,336	1
geum	G4	G4.C5	C5	mnq	12,8	21,46	0,908	1
geum	G4	G4.D5	D5	leaf	0,3	25,55	0,904	1
geum	G4	G4.A4	A4	leaf	0	15,59	1,276	1
geum	G4	G4.B4	B4	leaf	2,4	2,36	0,926	1
geum	G4	G4.C4	C4	leaf	1,2	2,57	1,18	1
geum	G4	G4.D4	D4	mnq	1,6	14,17	0,936	1
geum	G4	G4.A3	A3	mnq	3,2	10,51	0,284	1
geum	G4	G4.B3	B3	leaf	0,3	19,14	0,936	1
geum	G4	G4.C3	C3	leaf	2,4	6,52	1,096	1
geum	G4	G4.D3	D3	leaf	0,15	16,71	1,028	1
geum	G4	G4.A2	A2	mnq	6,4	4,47	0,776	1
geum	G4	G4.B2	B2	mnq	0,8	14,7	1,206	1
geum	G4	G4.C2	C2	leaf	1,2	13,92	1,334	1
geum	G4	G4.D2	D2	mnq	0	8,85	1,092	1
geum	G4	G4.A1	A1	mnq	6,4	19,13	0,784	1
geum	G4	G4.B1	B1	leaf	0,6	20,52	1,228	1
geum	G4	G4.C1	C1	mnq	0	19,83	1,246	1
geum	G4	G4.D1	D1	mnq	1,6	15,23	1,046	1
geum	G5	G5.A6	A6	leaf	1,2	7,04	1,268	1
geum	G5	G5.B6	B6	leaf	1,2	4,71	1,262	1
geum	G5	G5.C6	C6	mnq	12,8	16,68	1,082	1
geum	G5	G5.D6	D6	mnq	0,8	29,97	1,436	1
geum	G5	G5.A5	A5	leaf	0,15	30,35	1,6	1
geum	G5	G5.B5	B5	leaf	0,3	26,88	1,346	1
geum	G5	G5.C5	C5	mnq	3,2	24,07	0,976	1
geum	G5	G5.D5	D5	leaf	0,3	14,19	1,176	1
geum	G5	G5.A4	A4	leaf	0,6	14,12	0,978	1
geum	G5	G5.B4	B4	mnq	12,8	17,22	1,256	1
geum	G5	G5.C4	C4	leaf	2,4	10,46	0,694	1
geum	G5	G5.D4	D4	mnq	1,6	27,42	1,268	1
geum	G5	G5.A3	A3	leaf	0	29,71	1,412	1
geum	G5	G5.B3	B3	leaf	0,6	15,1	1,102	1
geum	G5	G5.C3	C3	leaf	0	19,2	0,984	1
geum	G5	G5.D3	D3	mnq	3,2	25,45	1,442	1
geum	G5	G5.A2	A2	leaf	0,15	28,69	1,156	1
geum	G5	G5.B2	B2	mnq	6,4	10,05	1,188	1
geum	G5	G5.C2	C2	mnq	1,6	33,5	1,33	1
geum	G5	G5.D2	D2	mnq	0	21,54	1,058	1
geum	G5	G5.A1	A1	mnq	0	24,43	1,546	1
geum	G5	G5.B1	B1	leaf	2,4	7,92	1,166	1
geum	G5	G5.C1	C1	mnq	0,8	8,76	1,248	1
geum	G5	G5.D1	D1	mnq	6,4	13,35	1,014	1
geum	G6	G6.A6	A6	mnq	0,8	24,92	1,738	1
geum	G6	G6.B6	B6	mnq	3,2	22,82	1,746	1
geum	G6	G6.C6	C6	leaf	0,3	22,08	1,3	1
geum	G6	G6.D6	D6	mnq	1,6	18,27	1,256	1
geum	G6	G6.A5	A5	mnq	0	25,73	1,452	1
geum	G6	G6.B5	B5	mnq	6,4	20,72	0,912	1
geum	G6	G6.C5	C5	leaf	0,15	21,59	1,268	1
geum	G6	G6.D5	D5	leaf	0,15	13,34	1,004	1
geum	G6	G6.A4	A4	leaf	1,2	6,1	1,47	1
geum	G6	G6.B4	B4	leaf	2,4	14,21	1,292	1
geum	G6	G6.C4	C4	leaf	0,6	8,84	1,52	1
geum	G6	G6.D4	D4	mnq	0,8	16,29	1,258	1
geum	G6	G6.A3	A3	leaf	0,6	11,44	1,236	1
geum	G6	G6.B3	B3	leaf	0	16,17	1,274	1
geum	G6	G6.C3	C3	mnq	0	18,95	1,434	1
geum	G6	G6.D3	D3	leaf	0	25,08	1,956	1
geum	G6	G6.A2	A2	mnq	3,2	16,21	1,334	1
geum	G6	G6.B2	B2	mnq	6,4	26,39	1,01	1
geum	G6	G6.D2	D2	mnq	12,8	23,53	1,434	1
geum	G6	G6.A1	A1	leaf	2,4	19,98	1,736	1
geum	G6	G6.B1	B1	mnq	1,6	25,76	1,056	1
geum	G6	G6.C1	C1	leaf	1,2	15,01	1,612	1
geum	G6	G6.D1	D1	mnq	12,8	12,19	1,334	1
imp	I1	I1.A6	A6	mnq	12,8	16,74	10,526	1
imp	I1	I1.B6	B6	leaf	0	39,42	12,548	1
imp	I1	I1.C5	C5	mnq	0,8	37,17	10,582	1
imp	I1	I1.A4	A4	leaf	0,3	57,95	11,83	1
imp	I1	I1.C4	C4	leaf	2,4	NA	NA	0
imp	I1	I1.D4	D4	leaf	0,6	34,23	20,938	1
imp	I1	I1.A3	A3	mnq	0	52,73	22,792	1
imp	I1	I1.B3	B3	leaf	0,15	74,85	8,796	1
imp	I1	I1.B2	B2	mnq	3,2	38,8	10,734	1
imp	I1	I1.C1	C1	mnq	6,4	49,74	21,15	1
imp	I2	I2.A6	A6	leaf	2,4	60,95	9,016	1
imp	I2	I2.C6	C6	leaf	1,2	68,25	13,168	1
imp	I2	I2.D6	D6	leaf	0,3	51,49	14,464	1
imp	I2	I2.B5	B5	mnq	1,6	54,37	14,032	1
imp	I2	I2.C5	C5	mnq	3,2	98,64	14,132	1
imp	I2	I2.D5	D5	mnq	1,6	59,13	13,082	1
imp	I2	I2.A4	A4	leaf	1,2	67,48	10,73	1
imp	I2	I2.B4	B4	leaf	0,15	44,97	12,536	1
imp	I2	I2.C4	C4	mnq	12,8	18,05	22,452	1
imp	I2	I2.D4	D4	mnq	3,2	53,19	9,274	1
imp	I2	I2.A3	A3	leaf	0	53,88	12,928	1
imp	I2	I2.B3	B3	leaf	0	50,51	8,924	1
imp	I2	I2.C3	C3	leaf	0,3	41,51	8,55	1
imp	I2	I2.D3	D3	mnq	0,8	37,36	8,366	1
imp	I2	I2.A2	A2	leaf	0,15	60,37	9,864	1
imp	I2	I2.B2	B2	leaf	0,6	65,27	11,926	1
imp	I2	I2.C2	C2	mnq	0,8	39,81	9,918	1
imp	I2	I2.D2	D2	leaf	0,6	58,11	10,728	1
imp	I2	I2.B1	B1	mnq	6,4	65,89	11,224	1
imp	I2	I2.C1	C1	leaf	2,4	74,52	7,62	1
imp	I2	I2.D1	D1	mnq	6,4	42,15	14,242	1
imp	I3	I3.B6	B6	leaf	1,2	73,37	17,972	1
imp	I3	I3.A5	A5	leaf	0,15	30,82	8,604	1
imp	I3	I3.D5	D5	leaf	0,3	40,02	7,584	1
imp	I3	I3.B4	B4	mnq	12,8	39,87	15,526	1
imp	I3	I3.C4	C4	leaf	2,4	95,47	17,84	1
imp	I3	I3.B3	B3	leaf	0,6	59,48	11,864	1
imp	I3	I3.C3	C3	leaf	0	71,19	9,626	1
imp	I3	I3.D3	D3	mnq	3,2	55,04	17,126	1
imp	I3	I3.B2	B2	mnq	6,4	77,73	11,854	1
imp	I3	I3.C2	C2	mnq	1,6	59,8	7,546	1
imp	I3	I3.A1	A1	mnq	0	70,91	11,858	1
imp	I3	I3.C1	C1	mnq	0,8	70,77	18,344	1
imp	I4	I4.A6	A6	leaf	2,4	69,86	8,142	1
imp	I4	I4.B6	B6	mnq	0	57,16	15,708	1
imp	I4	I4.C6	C6	leaf	1,2	56,45	12,89	1
imp	I4	I4.D6	D6	leaf	0,3	53,6	9,682	1
imp	I4	I4.A5	A5	mnq	0	51,14	11,556	1
imp	I4	I4.C5	C5	mnq	3,2	85,17	20,592	1
imp	I4	I4.D5	D5	mnq	1,6	41,87	11,474	1
imp	I4	I4.A4	A4	leaf	1,2	41,46	18,092	1
imp	I4	I4.B4	B4	leaf	0,15	68,17	6,888	1
imp	I4	I4.C4	C4	mnq	12,8	56,82	14,894	1
imp	I4	I4.D4	D4	mnq	3,2	74,41	11,384	1
imp	I4	I4.B3	B3	leaf	0	60,39	9,972	1
imp	I4	I4.C3	C3	leaf	0,3	52,62	11,63	1
imp	I4	I4.D3	D3	mnq	0,8	50,75	11,406	1
imp	I4	I4.A2	A2	leaf	0,15	76,83	17,1	1
imp	I4	I4.B2	B2	leaf	0,6	87,8	13,582	1
imp	I4	I4.C2	C2	mnq	0,8	31,18	14,176	1
imp	I4	I4.D2	D2	leaf	0,6	62,75	15,284	1
imp	I4	I4.A1	A1	mnq	12,8	55,64	7,188	1
imp	I4	I4.B1	B1	mnq	6,4	70,14	12,254	1
imp	I4	I4.C1	C1	leaf	2,4	61,63	6,49	1
imp	I7	I7.A6	A6	mnq	0	37,07	23,962	1
imp	I7	I7.B6	B6	mnq	3,2	66,95	10,91	1
imp	I7	I7.C6	C6	mnq	6,4	43,3	9,86	1
imp	I7	I7.B5	B5	leaf	2,4	5,41	13,584	1
imp	I7	I7.D5	D5	mnq	0,8	74,04	10,628	1
imp	I7	I7.A4	A4	mnq	1,6	70,18	10,02	1
imp	I7	I7.B4	B4	leaf	0,15	64,88	15,502	1
imp	I7	I7.D4	D4	leaf	2,4	78,43	11,752	1
imp	I7	I7.A3	A3	leaf	0	49,41	9,978	1
imp	I7	I7.B3	B3	leaf	0,3	86,05	22,038	1
imp	I7	I7.C3	C3	leaf	0,15	65,32	10,16	1
imp	I7	I7.D3	D3	mnq	3,2	39,61	8,472	1
imp	I7	I7.A2	A2	mnq	0,8	57,95	7,712	1
imp	I7	I7.B2	B2	mnq	6,4	71,52	10,772	1
imp	I7	I7.C2	C2	leaf	0	24,82	15,222	1
imp	I7	I7.D2	D2	mnq	12,8	66,95	8,68	1
imp	I7	I7.A1	A1	leaf	0,6	58,31	15,53	1
imp	I7	I7.B1	B1	leaf	1,2	NA	NA	0
imp	I7	I7.C1	C1	leaf	0,3	41,14	8,946	1
imp	I7	I7.D1	D1	mnq	12,8	50,87	13,042	1
imp	I8	I8.A6	A6	mnq	12,8	62,13	13,578	1
imp	I8	I8.B6	B6	leaf	1,2	62,78	14,068	1
imp	I8	I8.C6	C6	leaf	0,3	37,21	14	1
imp	I8	I8.D6	D6	mnq	0	64,63	8,744	1
imp	I8	I8.A5	A5	mnq	0	61,16	16,788	1
imp	I8	I8.B5	B5	mnq	3,2	65,15	12,2	1
imp	I8	I8.C5	C5	mnq	0,8	60,03	17,248	1
imp	I8	I8.D5	D5	leaf	2,4	58,88	13,578	1
imp	I8	I8.A4	A4	leaf	0,3	9,61	8,66	1
imp	I8	I8.B4	B4	leaf	0,15	37,62	9,72	1
imp	I8	I8.C4	C4	leaf	1,2	NA	NA	0
imp	I8	I8.D4	D4	mnq	12,8	45,62	11,062	1
imp	I8	I8.A3	A3	mnq	1,6	67,86	12,974	1
imp	I8	I8.B3	B3	leaf	0	18,93	17,202	1
imp	I8	I8.C3	C3	leaf	0,6	5,08	12,43	1
imp	I8	I8.D3	D3	leaf	0,6	90,86	7,486	1
imp	I8	I8.A2	A2	mnq	1,6	68,44	12,54	1
imp	I8	I8.C2	C2	mnq	6,4	52,66	13,232	1
imp	I8	I8.D2	D2	leaf	0,15	72,48	11,078	1
imp	I8	I8.A1	A1	mnq	6,4	54,52	8,978	1
imp	I8	I8.B1	B1	leaf	0	49,77	10,418	1
imp	I8	I8.C1	C1	mnq	3,2	55,76	13,086	1
imp	I8	I8.D1	D1	leaf	2,4	51,82	16,09	1
imp	I9	I9.A6	A6	mnq	0	43,93	11,088	1
imp	I9	I9.B6	B6	mnq	12,8	31,88	8,382	1
imp	I9	I9.C6	C6	leaf	0,15	1,57	15,714	1
imp	I9	I9.D6	D6	leaf	0,6	29,83	8,114	1
imp	I9	I9.A5	A5	mnq	0,8	31,51	10,788	1
imp	I9	I9.B5	B5	leaf	0,3	0,69	14,334	1
imp	I9	I9.C5	C5	mnq	3,2	47,55	9,292	1
imp	I9	I9.A4	A4	leaf	1,2	1,09	12,954	1
imp	I9	I9.C4	C4	leaf	0	2,16	18,388	1
imp	I9	I9.D4	D4	mnq	12,8	65,84	12,33	1
imp	I9	I9.A3	A3	mnq	1,6	51,9	17,57	1
imp	I9	I9.B3	B3	mnq	3,2	42,38	15,39	1
imp	I9	I9.C3	C3	mnq	1,6	62,21	8,702	1
imp	I9	I9.D3	D3	mnq	0	53,6	9,636	1
imp	I9	I9.A2	A2	leaf	0	60,18	15,63	1
imp	I9	I9.C2	C2	mnq	6,4	37,95	10,736	1
imp	I9	I9.D2	D2	leaf	0,15	72,98	12,26	1
imp	I9	I9.A1	A1	mnq	6,4	58,32	12,87	1
imp	I9	I9.B1	B1	leaf	0,6	41,66	13,896	1
imp	I9	I9.C1	C1	mnq	0,8	38,82	16,838	1
lep	L1	L1.A6	A6	mnq	3,2	134,27	1,744	1
lep	L1	L1.B6	B6	mnq	12,8	132,36	1,392	1
lep	L1	L1.C6	C6	leaf	0,6	137,19	2,702	1
lep	L1	L1.D6	D6	mnq	0,8	163,34	1,922	1
lep	L1	L1.A5	A5	leaf	0,15	153,69	2,006	1
lep	L1	L1.B5	B5	leaf	0	86,64	0,962	1
lep	L1	L1.C5	C5	mnq	12,8	83,24	1,13	1
lep	L1	L1.D5	D5	leaf	0,3	127,4	2,186	1
lep	L1	L1.A4	A4	leaf	0	132,58	1,394	1
lep	L1	L1.B4	B4	leaf	2,4	90,38	2,454	1
lep	L1	L1.C4	C4	leaf	1,2	61,05	2,076	1
lep	L1	L1.D4	D4	mnq	1,6	104,31	2,016	1
lep	L1	L1.A3	A3	mnq	3,2	73,7	1,06	1
lep	L1	L1.B3	B3	leaf	0,3	134,59	2,332	1
lep	L1	L1.C3	C3	leaf	2,4	78,86	2,466	1
lep	L1	L1.D3	D3	leaf	0,15	113,68	2,5	1
lep	L1	L1.A2	A2	mnq	6,4	139,02	1,92	1
lep	L1	L1.B2	B2	mnq	0,8	119,1	1,556	1
lep	L1	L1.C2	C2	leaf	1,2	50,32	1,626	1
lep	L1	L1.D2	D2	mnq	0	103,21	1,618	1
lep	L1	L1.A1	A1	mnq	6,4	152,76	1,904	1
lep	L1	L1.B1	B1	leaf	0,6	136,35	2,548	1
lep	L1	L1.C1	C1	mnq	0	149,57	1,774	1
lep	L1	L1.D1	D1	mnq	1,6	134,74	2,314	1
lep	L2	L2.A6	A6	mnq	12,8	72,2	2,312	1
lep	L2	L2.B6	B6	mnq	0	63,83	2,688	1
lep	L2	L2.C6	C6	leaf	0,15	37,35	1,442	1
lep	L2	L2.D6	D6	leaf	1,2	45,87	2,346	1
lep	L2	L2.A5	A5	mnq	3,2	139,55	2,53	1
lep	L2	L2.B5	B5	mnq	12,8	84,73	2,176	1
lep	L2	L2.C5	C5	leaf	0,6	100,04	2,446	1
lep	L2	L2.D5	D5	mnq	0,8	169,15	2,73	1
lep	L2	L2.A4	A4	mnq	3,2	147,92	1,948	1
lep	L2	L2.B4	B4	leaf	1,2	76,59	2,424	1
lep	L2	L2.C4	C4	leaf	0,15	121,05	2,202	1
lep	L2	L2.D4	D4	leaf	0,3	125,27	2,326	1
lep	L2	L2.A3	A3	leaf	0,3	7,44	2,428	1
lep	L2	L2.B3	B3	mnq	1,6	38,42	2,192	1
lep	L2	L2.C3	C3	leaf	0	109,75	2,224	1
lep	L2	L2.D3	D3	mnq	1,6	118,06	2,256	1
lep	L2	L2.A2	A2	leaf	0	131,92	1,824	1
lep	L2	L2.B2	B2	mnq	6,4	117,79	2,332	1
lep	L2	L2.C2	C2	leaf	2,4	59,55	2,06	1
lep	L2	L2.D2	D2	mnq	0,8	169,72	2,018	1
lep	L2	L2.A1	A1	leaf	0,6	140,1	1,934	1
lep	L2	L2.B1	B1	mnq	0	165,62	2,13	1
lep	L2	L2.C1	C1	leaf	2,4	59,42	2,276	1
lep	L2	L2.D1	D1	mnq	6,4	132,16	2,034	1
lep	L3	L3.A6	A6	mnq	6,4	165,5	2,36	1
lep	L3	L3.B6	B6	leaf	2,4	7,63	1,81	1
lep	L3	L3.C6	C6	mnq	0	124,07	1,868	1
lep	L3	L3.D6	D6	mnq	3,2	144,05	2,572	1
lep	L3	L3.A5	A5	leaf	1,2	60,88	2,676	1
lep	L3	L3.B5	B5	mnq	1,6	146,98	2,166	1
lep	L3	L3.C5	C5	mnq	0,8	63,44	0,942	1
lep	L3	L3.D5	D5	leaf	0,6	38,44	2,262	1
lep	L3	L3.A4	A4	leaf	0,3	123,46	1,87	1
lep	L3	L3.B4	B4	mnq	6,4	26,97	1,266	1
lep	L3	L3.C4	C4	leaf	0	93,32	2,302	1
lep	L3	L3.D4	D4	mnq	1,6	93,76	1,888	1
lep	L3	L3.A3	A3	leaf	0,15	126,34	1,988	1
lep	L3	L3.B3	B3	mnq	0,8	107,03	1,576	1
lep	L3	L3.C3	C3	leaf	0,15	119,2	1,718	1
lep	L3	L3.D3	D3	leaf	0	55,02	0,924	1
lep	L3	L3.A2	A2	leaf	0,6	102,86	2,594	1
lep	L3	L3.B2	B2	mnq	12,8	98,41	1,164	1
lep	L3	L3.C2	C2	leaf	0,3	107,23	1,756	1
lep	L3	L3.D2	D2	mnq	12,8	105,63	2,084	1
lep	L3	L3.A1	A1	mnq	0	133,19	1,928	1
lep	L3	L3.B1	B1	leaf	2,4	2,76	1,874	1
lep	L3	L3.C1	C1	mnq	3,2	106,8	2,026	1
lep	L3	L3.D1	D1	leaf	1,2	11,37	2,14	1
lep	L4	L4.A6	A6	leaf	1,2	2,71	1,502	1
lep	L4	L4.B6	B6	mnq	12,8	113,53	1,766	1
lep	L4	L4.C6	C6	leaf	0,3	NA	NA	0
lep	L4	L4.D6	D6	leaf	1,2	13,75	1,804	1
lep	L4	L4.A5	A5	leaf	0,6	77,34	2,164	1
lep	L4	L4.B5	B5	mnq	1,6	131,18	1,99	1
lep	L4	L4.C5	C5	leaf	0,15	84,02	2,028	1
lep	L4	L4.D5	D5	mnq	0,8	138,79	2,63	1
lep	L4	L4.A4	A4	mnq	3,2	146,41	2,21	1
lep	L4	L4.B4	B4	leaf	2,4	4,91	2,594	1
lep	L4	L4.C4	C4	leaf	0,3	128,16	2,446	1
lep	L4	L4.D4	D4	leaf	0	128,7	2,432	1
lep	L4	L4.A3	A3	mnq	6,4	142,03	2,192	1
lep	L4	L4.B3	B3	mnq	6,4	112,62	2,078	1
lep	L4	L4.C3	C3	mnq	0,8	135,91	2,1	1
lep	L4	L4.D3	D3	mnq	1,6	134,29	1,984	1
lep	L4	L4.A2	A2	mnq	12,8	139,75	2,088	1
lep	L4	L4.B2	B2	mnq	3,2	36,7	2,328	1
lep	L4	L4.C2	C2	leaf	0	116,24	1,714	1
lep	L4	L4.D2	D2	leaf	2,4	5,19	2,2	1
lep	L4	L4.A1	A1	leaf	0,15	137,79	2,106	1
lep	L4	L4.B1	B1	leaf	0,6	NA	NA	0
lep	L4	L4.C1	C1	mnq	0	135,73	2,242	1
lep	L4	L4.D1	D1	mnq	0	132,41	2,318	1
lep	L5	L5.A6	A6	mnq	3,2	163,37	2,28	1
lep	L5	L5.B6	B6	mnq	0	171,29	2,142	1
lep	L5	L5.C6	C6	mnq	0	185,8	2,634	1
lep	L5	L5.D6	D6	mnq	0,8	176,85	2,362	1
lep	L5	L5.A5	A5	leaf	0,3	156,11	2,002	1
lep	L5	L5.B5	B5	leaf	1,2	135,36	2,214	1
lep	L5	L5.C5	C5	leaf	0,15	147,18	2,05	1
lep	L5	L5.D5	D5	leaf	1,2	3,42	1,978	1
lep	L5	L5.A4	A4	mnq	12,8	13,18	2,572	1
lep	L5	L5.B4	B4	leaf	0,3	126,15	2,104	1
lep	L5	L5.C4	C4	leaf	2,4	96,17	2,014	1
lep	L5	L5.D4	D4	leaf	0,6	63,16	1,728	1
lep	L5	L5.A3	A3	leaf	0,6	149,21	2,558	1
lep	L5	L5.B3	B3	mnq	1,6	165,7	1,904	1
lep	L5	L5.C3	C3	leaf	0	149,84	2,464	1
lep	L5	L5.D3	D3	mnq	3,2	156,01	2,288	1
lep	L5	L5.A2	A2	mnq	12,8	47,9	2,018	1
lep	L5	L5.B2	B2	mnq	6,4	138,81	1,926	1
lep	L5	L5.C2	C2	mnq	1,6	149,1	2,146	1
lep	L5	L5.D2	D2	leaf	0,15	87,53	2,006	1
lep	L5	L5.A1	A1	leaf	0	173,93	2,024	1
lep	L5	L5.B1	B1	mnq	6,4	79,13	2,324	1
lep	L5	L5.C1	C1	mnq	0,8	118,11	1,55	1
lep	L5	L5.D1	D1	leaf	2,4	62,41	2,238	1
lep	L6	L6.A6	A6	mnq	6,4	170,18	2,038	1
lep	L6	L6.B6	B6	leaf	0	111,93	2,48	1
lep	L6	L6.C6	C6	leaf	0,6	99,54	2,126	1
lep	L6	L6.D6	D6	leaf	0,6	49,83	2,294	1
lep	L6	L6.A5	A5	mnq	0,8	189,79	2,594	1
lep	L6	L6.B5	B5	leaf	2,4	41,94	2,472	1
lep	L6	L6.C5	C5	mnq	3,2	141,79	1,828	1
lep	L6	L6.D5	D5	leaf	0,3	157,9	2,094	1
lep	L6	L6.A4	A4	leaf	2,4	93,81	2,044	1
lep	L6	L6.B4	B4	mnq	1,6	143,62	1,948	1
lep	L6	L6.C4	C4	mnq	0,8	122,85	2,258	1
lep	L6	L6.D4	D4	leaf	0,15	164,05	1,79	1
lep	L6	L6.A3	A3	mnq	3,2	NA	NA	0
lep	L6	L6.B3	B3	mnq	6,4	132,68	2,302	1
lep	L6	L6.C3	C3	leaf	0,15	128,34	2,114	1
lep	L6	L6.D3	D3	mnq	12,8	NA	NA	0
lep	L6	L6.A2	A2	leaf	1,2	98,97	2,634	1
lep	L6	L6.B2	B2	leaf	0	165,39	2,074	1
lep	L6	L6.C2	C2	mnq	1,6	129,74	1,952	1
lep	L6	L6.D2	D2	mnq	0	198,98	1,428	1
lep	L6	L6.A1	A1	leaf	1,2	100,45	1,964	1
lep	L6	L6.B1	B1	mnq	12,8	68,43	2,142	1
lep	L6	L6.C1	C1	leaf	0,3	146,24	1,924	1
lep	L6	L6.D1	D1	mnq	0	188,06	2,02	1
sal	S1	S1.A6	A6	mnq	3,2	9,14	0,17	1
sal	S1	S1.B6	B6	mnq	0	13,95	0,172	1
sal	S1	S1.C6	C6	mnq	0	9,81	0,204	1
sal	S1	S1.D6	D6	mnq	0,8	8,48	0,13	1
sal	S1	S1.A5	A5	leaf	0,3	10,5	0,138	1
sal	S1	S1.B5	B5	leaf	1,2	9,65	0,214	1
sal	S1	S1.C5	C5	leaf	0,15	9,28	0,148	1
sal	S1	S1.D5	D5	leaf	1,2	3,06	0,114	1
sal	S1	S1.A4	A4	mnq	12,8	5,78	0,124	1
sal	S1	S1.B4	B4	leaf	0,3	10,45	0,208	1
sal	S1	S1.C4	C4	leaf	2,4	1,01	0,168	1
sal	S1	S1.D4	D4	leaf	0,6	8,25	0,16	1
sal	S1	S1.A3	A3	leaf	0,6	10,75	0,178	1
sal	S1	S1.B3	B3	mnq	1,6	11,14	0,162	1
sal	S1	S1.C3	C3	leaf	0	0,82	0,124	1
sal	S1	S1.D3	D3	mnq	3,2	6,59	0,126	1
sal	S1	S1.A2	A2	mnq	12,8	7,49	0,154	1
sal	S1	S1.B2	B2	mnq	6,4	14,44	0,232	1
sal	S1	S1.C2	C2	mnq	1,6	3,7	0,114	1
sal	S1	S1.D2	D2	leaf	0,15	6,37	0,324	1
sal	S1	S1.A1	A1	leaf	0	11,55	0,216	1
sal	S1	S1.B1	B1	mnq	6,4	9,56	0,164	1
sal	S1	S1.C1	C1	mnq	0,8	9,05	0,142	1
sal	S1	S1.D1	D1	leaf	2,4	0,34	0,304	1
sal	S2	S2.A6	A6	mnq	0	25,44	0,308	1
sal	S2	S2.B6	B6	mnq	12,8	6,12	0,162	1
sal	S2	S2.C6	C6	leaf	0,15	17,6	0,234	1
sal	S2	S2.D6	D6	leaf	0,6	7,94	0,198	1
sal	S2	S2.A5	A5	mnq	0,8	7,2	0,196	1
sal	S2	S2.B5	B5	leaf	0,3	1,27	0,172	1
sal	S2	S2.C5	C5	mnq	3,2	16,36	0,216	1
sal	S2	S2.D5	D5	leaf	1,2	4,87	0,122	1
sal	S2	S2.A4	A4	leaf	1,2	0,3	0,102	1
sal	S2	S2.B4	B4	leaf	0,3	2,23	0,15	1
sal	S2	S2.C4	C4	leaf	0	7,64	0,198	1
sal	S2	S2.D4	D4	mnq	12,8	4,2	0,148	1
sal	S2	S2.A3	A3	mnq	1,6	14,88	0,244	1
sal	S2	S2.B3	B3	mnq	3,2	4,63	0,102	1
sal	S2	S2.C3	C3	mnq	1,6	8,13	0,222	1
sal	S2	S2.D3	D3	mnq	0	4,54	0,198	1
sal	S2	S2.A2	A2	leaf	0	6,27	0,202	1
sal	S2	S2.B2	B2	leaf	2,4	NA	NA	0
sal	S2	S2.C2	C2	mnq	6,4	8,96	0,2	1
sal	S2	S2.D2	D2	leaf	0,15	6,29	0,136	1
sal	S2	S2.A1	A1	mnq	6,4	4,52	0,114	1
sal	S2	S2.B1	B1	leaf	0,6	4,37	0,14	1
sal	S2	S2.C1	C1	mnq	0,8	13,37	0,256	1
sal	S2	S2.D1	D1	leaf	2,4	NA	NA	0
sal	S3	S3.A6	A6	leaf	0	13,11	0,218	1
sal	S3	S3.B6	B6	mnq	12,8	6,11	0,144	1
sal	S3	S3.C6	C6	leaf	0,3	15,19	0,19	1
sal	S3	S3.D6	D6	mnq	0,8	13,18	0,15	1
sal	S3	S3.A5	A5	leaf	1,2	3,15	0,236	1
sal	S3	S3.B5	B5	mnq	1,6	9,21	0,154	1
sal	S3	S3.C5	C5	mnq	3,2	6,83	0,138	1
sal	S3	S3.D5	D5	mnq	1,6	14,05	0,2	1
sal	S3	S3.A4	A4	leaf	2,4	2	0,118	1
sal	S3	S3.B4	B4	mnq	3,2	12,18	0,174	1
sal	S3	S3.C4	C4	mnq	6,4	8,87	0,164	1
sal	S3	S3.D4	D4	leaf	0,15	9,77	0,16	1
sal	S3	S3.A3	A3	leaf	0,6	13,12	0,262	1
sal	S3	S3.B3	B3	leaf	1,2	NA	NA	0
sal	S3	S3.C3	C3	leaf	0,3	16,66	0,192	1
sal	S3	S3.D3	D3	leaf	0	17,75	0,134	1
sal	S3	S3.A2	A2	mnq	0,8	10,85	0,25	1
sal	S3	S3.B2	B2	mnq	0	10,7	0,164	1
sal	S3	S3.C2	C2	mnq	12,8	7,22	0,132	1
sal	S3	S3.D2	D2	leaf	0,6	14,14	0,246	1
sal	S3	S3.A1	A1	mnq	6,4	10,45	0,16	1
sal	S3	S3.B1	B1	mnq	0	6,63	0,236	1
sal	S3	S3.C1	C1	leaf	2,4	0,24	0,114	1
sal	S3	S3.D1	D1	leaf	0,15	7,39	0,23	1
sal	S4	S4.A6	A6	mnq	0	0,72	0,104	1
sal	S4	S4.B6	B6	leaf	0,3	7,04	0,188	1
sal	S4	S4.C6	C6	leaf	2,4	NA	NA	0
sal	S4	S4.D6	D6	mnq	1,6	NA	NA	0
sal	S4	S4.A5	A5	leaf	2,4	0,83	0,162	1
sal	S4	S4.B5	B5	mnq	1,6	2,88	0,154	1
sal	S4	S4.C5	C5	leaf	0,3	11,01	0,214	1
sal	S4	S4.D5	D5	mnq	3,2	5,77	0,184	1
sal	S4	S4.A4	A4	mnq	3,2	4,2	0,162	1
sal	S4	S4.B4	B4	mnq	0,8	5,31	0,174	1
sal	S4	S4.C4	C4	leaf	0,15	0,38	0,212	1
sal	S4	S4.D4	D4	leaf	0,6	7,53	0,266	1
sal	S4	S4.A3	A3	leaf	0	12,68	0,216	1
sal	S4	S4.B3	B3	leaf	0,15	6,09	0,242	1
sal	S4	S4.C3	C3	mnq	0,8	3,89	0,174	1
sal	S4	S4.D3	D3	mnq	6,4	3,97	0,152	1
sal	S4	S4.A2	A2	mnq	6,4	9,15	0,236	1
sal	S4	S4.B2	B2	leaf	0	7,75	0,178	1
sal	S4	S4.C2	C2	leaf	0,6	1,74	0,144	1
sal	S4	S4.D2	D2	mnq	12,8	6,35	0,196	1
sal	S4	S4.A1	A1	leaf	1,2	6,04	0,206	1
sal	S4	S4.B1	B1	mnq	0	0,27	0,084	1
sal	S4	S4.C1	C1	leaf	1,2	7,62	0,25	1
sal	S4	S4.D1	D1	mnq	12,8	7,82	0,244	1
sal	S5	S5.A6	A6	mnq	6,4	6,18	0,102	1
sal	S5	S5.B6	B6	leaf	2,4	NA	NA	0
sal	S5	S5.C6	C6	mnq	0	1,51	0,248	1
sal	S5	S5.D6	D6	mnq	3,2	NA	NA	0
sal	S5	S5.B5	B5	mnq	1,6	14,92	0,204	1
sal	S5	S5.C5	C5	mnq	0,8	10,26	0,21	1
sal	S5	S5.D5	D5	leaf	0,6	NA	NA	0
sal	S5	S5.A4	A4	leaf	0,3	12,15	0,204	1
sal	S5	S5.B4	B4	mnq	6,4	11,88	0,234	1
sal	S5	S5.C4	C4	leaf	0	12,61	0,236	1
sal	S5	S5.D4	D4	mnq	1,6	15,64	0,25	1
sal	S5	S5.A3	A3	leaf	0,15	12,19	0,212	1
sal	S5	S5.B3	B3	mnq	0,8	13,21	0,246	1
sal	S5	S5.C3	C3	leaf	0,15	11,8	0,276	1
sal	S5	S5.D3	D3	leaf	0	11,94	0,226	1
sal	S5	S5.A2	A2	leaf	0,6	10,69	0,208	1
sal	S5	S5.B2	B2	mnq	12,8	10,13	0,196	1
sal	S5	S5.C2	C2	leaf	0,3	NA	NA	0
sal	S5	S5.D2	D2	mnq	12,8	9,49	0,206	1
sal	S5	S5.A1	A1	mnq	0	6,79	0,16	1
sal	S5	S5.B1	B1	leaf	2,4	0,59	0,164	1
sal	S5	S5.C1	C1	mnq	3,2	16,62	0,324	1
sal	S5	S5.D1	D1	leaf	1,2	NA	NA	0
sal	S6	S6.A6	A6	leaf	0,6	9,4	0,25	1
sal	S6	S6.B6	B6	mnq	0,8	10,98	0,238	1
sal	S6	S6.C6	C6	leaf	0,3	12,55	0,192	1
sal	S6	S6.D6	D6	leaf	0,15	7,72	0,182	1
sal	S6	S6.A5	A5	mnq	3,2	6,3	0,212	1
sal	S6	S6.B5	B5	mnq	12,8	4,36	0,206	1
sal	S6	S6.C5	C5	leaf	0	11,95	0,188	1
sal	S6	S6.D5	D5	leaf	0,15	10,36	0,168	1
sal	S6	S6.A4	A4	mnq	0	9,51	0,214	1
sal	S6	S6.B4	B4	leaf	2,4	8,44	0,2	1
sal	S6	S6.C4	C4	mnq	12,8	4,03	0,184	1
sal	S6	S6.D4	D4	leaf	1,2	4,11	0,182	1
sal	S6	S6.A3	A3	mnq	0	17,27	0,264	1
sal	S6	S6.B3	B3	mnq	6,4	6,67	0,178	1
sal	S6	S6.C3	C3	mnq	1,6	11,65	0,228	1
sal	S6	S6.D3	D3	leaf	1,2	9,48	0,238	1
sal	S6	S6.A2	A2	leaf	2,4	6,47	0,16	1
sal	S6	S6.B2	B2	mnq	1,6	4,19	0,234	1
sal	S6	S6.C2	C2	leaf	0	9,17	0,222	1
sal	S6	S6.D2	D2	leaf	0,3	11,86	0,182	1
sal	S6	S6.A1	A1	leaf	0,6	9,02	0,186	1
sal	S6	S6.B1	B1	mnq	6,4	7,81	0,172	1
sal	S6	S6.C1	C1	mnq	3,2	9,53	0,196	1
sal	S6	S6.D1	D1	mnq	0,8	14,86	0,278	1
urt	U1	U1.A6	A6	leaf	0	29,78	0,166	1
urt	U1	U1.B6	B6	mnq	12,8	13,55	0,146	1
urt	U1	U1.C6	C6	leaf	0,3	18,09	0,158	1
urt	U1	U1.D6	D6	mnq	0,8	18,69	0,136	1
urt	U1	U1.B5	B5	mnq	1,6	5,85	0,124	1
urt	U1	U1.C5	C5	mnq	3,2	27,4	0,116	1
urt	U1	U1.D5	D5	mnq	1,6	26,19	0,252	1
urt	U1	U1.A4	A4	leaf	2,4	1,23	0,062	1
urt	U1	U1.B4	B4	mnq	3,2	22,69	0,148	1
urt	U1	U1.C4	C4	mnq	6,4	26,55	0,128	1
urt	U1	U1.D4	D4	leaf	0,15	25,58	0,17	1
urt	U1	U1.A3	A3	leaf	0,6	6,72	0,102	1
urt	U1	U1.B3	B3	leaf	1,2	7,87	0,14	1
urt	U1	U1.C3	C3	leaf	0,3	4,64	0,11	1
urt	U1	U1.D3	D3	leaf	0	29,91	0,204	1
urt	U1	U1.A2	A2	mnq	0,8	10,52	0,112	1
urt	U1	U1.B2	B2	mnq	0	24,48	0,124	1
urt	U1	U1.C2	C2	mnq	12,8	19,76	0,13	1
urt	U1	U1.D2	D2	leaf	0,6	10,12	0,158	1
urt	U1	U1.A1	A1	mnq	6,4	24,42	0,124	1
urt	U1	U1.B1	B1	mnq	0	19,98	0,12	1
urt	U1	U1.C1	C1	leaf	2,4	1,68	0,104	1
urt	U1	U1.D1	D1	leaf	0,15	27,12	0,178	1
urt	U2	U2.A6	A6	mnq	3,2	17,97	0,086	1
urt	U2	U2.B6	B6	mnq	0	23,94	0,13	1
urt	U2	U2.C6	C6	leaf	1,2	5,28	0,12	1
urt	U2	U2.D6	D6	mnq	12,8	12,12	0,116	1
urt	U2	U2.A5	A5	mnq	6,4	22,99	0,106	1
urt	U2	U2.B5	B5	leaf	1,2	11,53	0,146	1
urt	U2	U2.C5	C5	leaf	0	4,69	0,098	1
urt	U2	U2.D5	D5	leaf	0,3	12,73	0,116	1
urt	U2	U2.A4	A4	leaf	0,15	17,55	0,158	1
urt	U2	U2.B4	B4	leaf	0,6	5,88	0,118	1
urt	U2	U2.C4	C4	mnq	0,8	22,33	0,1	1
urt	U2	U2.D4	D4	leaf	2,4	4,49	0,096	1
urt	U2	U2.A3	A3	mnq	1,6	27,78	0,15	1
urt	U2	U2.B3	B3	leaf	0	33,32	0,126	1
urt	U2	U2.C3	C3	leaf	0,3	25,79	0,148	1
urt	U2	U2.D3	D3	leaf	2,4	7,17	0,124	1
urt	U2	U2.A2	A2	mnq	6,4	19,29	0,148	1
urt	U2	U2.B2	B2	leaf	0,15	15,49	0,124	1
urt	U2	U2.C2	C2	mnq	0	19,52	0,076	1
urt	U2	U2.D2	D2	mnq	12,8	20,58	0,14	1
urt	U2	U2.A1	A1	mnq	3,2	24,12	0,13	1
urt	U2	U2.B1	B1	leaf	0,6	11,15	0,158	1
urt	U2	U2.C1	C1	mnq	1,6	25,56	0,11	1
urt	U2	U2.D1	D1	mnq	0,8	26,61	0,168	1
urt	U3	U3.A6	A6	mnq	0	30,65	0,142	1
urt	U3	U3.B6	B6	mnq	3,2	23,91	0,116	1
urt	U3	U3.C6	C6	mnq	6,4	35,15	0,164	1
urt	U3	U3.D6	D6	mnq	0	29,31	0,17	1
urt	U3	U3.A5	A5	leaf	0,6	13,57	0,13	1
urt	U3	U3.B5	B5	leaf	2,4	NA	NA	0
urt	U3	U3.C5	C5	leaf	1,2	9,61	0,114	1
urt	U3	U3.D5	D5	mnq	0,8	25,49	0,122	1
urt	U3	U3.A4	A4	mnq	1,6	22,43	0,148	1
urt	U3	U3.B4	B4	leaf	0,15	12,81	0,072	1
urt	U3	U3.C4	C4	mnq	1,6	32,39	0,158	1
urt	U3	U3.D4	D4	leaf	2,4	6,03	0,13	1
urt	U3	U3.C3	C3	leaf	0,15	16,19	0,128	1
urt	U3	U3.D3	D3	mnq	3,2	6,65	0,12	1
urt	U3	U3.A2	A2	mnq	0,8	25,58	0,116	1
urt	U3	U3.B2	B2	mnq	6,4	24,33	0,111	1
urt	U3	U3.C2	C2	leaf	0	27,82	0,2	1
urt	U3	U3.D2	D2	mnq	12,8	16,72	0,11	1
urt	U3	U3.A1	A1	leaf	0,6	8,17	0,104	1
urt	U3	U3.C1	C1	leaf	0,3	21,83	0,248	1
urt	U3	U3.D1	D1	mnq	12,8	20,07	0,116	1
urt	U4	U4.A6	A6	mnq	0	23,42	0,187	1
urt	U4	U4.B6	B6	mnq	3,2	30,49	0,215	1
urt	U4	U4.C6	C6	mnq	12,8	13,61	0,108	1
urt	U4	U4.A5	A5	leaf	1,2	6,98	0,076	1
urt	U4	U4.B5	B5	mnq	6,4	23,78	0,164	1
urt	U4	U4.C5	C5	leaf	0	14,43	0,132	1
urt	U4	U4.D5	D5	leaf	2,4	2,09	0,112	1
urt	U4	U4.A4	A4	mnq	0,8	29,17	0,122	1
urt	U4	U4.B4	B4	mnq	1,6	27,86	0,154	1
urt	U4	U4.C4	C4	leaf	2,4	3,01	0,13	1
urt	U4	U4.D4	D4	mnq	6,4	26,58	0,12	1
urt	U4	U4.A3	A3	leaf	0,6	12,39	0,128	1
urt	U4	U4.B3	B3	leaf	0,3	18,39	0,174	1
urt	U4	U4.C3	C3	mnq	12,8	19,12	0,112	1
urt	U4	U4.D3	D3	leaf	0,15	21,33	0,154	1
urt	U4	U4.A2	A2	leaf	0	25,4	0,162	1
urt	U4	U4.B2	B2	mnq	0,8	8,74	0,096	1
urt	U4	U4.D2	D2	mnq	1,6	27,26	0,138	1
urt	U4	U4.A1	A1	leaf	0,6	9,54	0,126	1
urt	U4	U4.B1	B1	mnq	3,2	25,38	0,146	1
urt	U4	U4.C1	C1	leaf	1,2	13,81	0,172	1
urt	U4	U4.D1	D1	mnq	0	26,1	0,162	1
urt	U5	U5.A6	A6	leaf	0,15	8,03	0,187	1
urt	U5	U5.B6	B6	mnq	6,4	12,91	0,215	1
urt	U5	U5.C6	C6	mnq	6,4	18,46	0,108	1
urt	U5	U5.D6	D6	mnq	0,8	8,24	0,112	1
urt	U5	U5.A5	A5	leaf	0	25,87	0,076	1
urt	U5	U5.B5	B5	mnq	3,2	27,41	0,164	1
urt	U5	U5.C5	C5	mnq	0	25,33	0,132	1
urt	U5	U5.D5	D5	leaf	2,4	1,69	0,112	1
urt	U5	U5.A4	A4	mnq	12,8	13,78	0,122	1
urt	U5	U5.B4	B4	leaf	0,15	22,64	0,154	1
urt	U5	U5.C4	C4	mnq	1,6	17,59	0,13	1
urt	U5	U5.D4	D4	mnq	0,8	24,11	0,12	1
urt	U5	U5.A3	A3	mnq	0	25,37	0,128	1
urt	U5	U5.B3	B3	leaf	0,3	19,39	0,174	1
urt	U5	U5.C3	C3	leaf	2,4	1,56	0,112	1
urt	U5	U5.D3	D3	leaf	0,6	6,71	0,154	1
urt	U5	U5.A2	A2	leaf	0	21,34	0,162	1
urt	U5	U5.B2	B2	mnq	12,8	14,66	0,096	1
urt	U5	U5.C2	C2	mnq	3,2	25,33	0,17	1
urt	U5	U5.D2	D2	leaf	1,2	8,03	0,138	1
urt	U5	U5.A1	A1	leaf	1,2	19,19	0,126	1
urt	U5	U5.B1	B1	mnq	1,6	25,42	0,146	1
urt	U5	U5.C1	C1	leaf	0,6	12,44	0,172	1
urt	U5	U5.D1	D1	leaf	0,3	13,52	0,162	1
urt	U6	U6.A6	A6	mnq	0	33,81	0,064	1
urt	U6	U6.B6	B6	mnq	12,8	5,75	0,104	1
urt	U6	U6.C6	C6	mnq	12,8	2,84	0,094	1
urt	U6	U6.D6	D6	mnq	3,2	22,59	0,11	1
urt	U6	U6.A5	A5	mnq	6,4	15,79	0,13	1
urt	U6	U6.B5	B5	leaf	1,2	11,97	0,118	1
urt	U6	U6.C5	C5	leaf	0,3	22,67	0,136	1
urt	U6	U6.D5	D5	leaf	2,4	16,64	0,102	1
urt	U6	U6.A4	A4	leaf	0,3	19,86	0,118	1
urt	U6	U6.B4	B4	leaf	0,15	22,88	0,146	1
urt	U6	U6.C4	C4	mnq	0,8	33,43	0,082	1
urt	U6	U6.D4	D4	leaf	0,6	29,84	0,158	1
urt	U6	U6.A3	A3	leaf	1,2	18,97	0,146	1
urt	U6	U6.B3	B3	leaf	0,6	21,54	0,13	1
urt	U6	U6.C3	C3	leaf	0	35,82	0,054	1
urt	U6	U6.D3	D3	leaf	0,15	13,08	0,168	1
urt	U6	U6.A2	A2	leaf	2,4	10,03	0,158	1
urt	U6	U6.B2	B2	mnq	1,6	27,04	0,114	1
urt	U6	U6.C2	C2	mnq	3,2	29,08	0,136	1
urt	U6	U6.D2	D2	mnq	6,4	20,09	0,126	1
urt	U6	U6.A1	A1	mnq	0	29,78	0,138	1
urt	U6	U6.B1	B1	leaf	0	34,17	0,148	1
urt	U6	U6.C1	C1	mnq	1,6	24,72	0,108	1
urt	U6	U6.D1	D1	mnq	0,8	11,31	0,148	1
