# Supplementary material for: Species- and developmental stage-specific effects of allelopathy and competition of invasive Impatiens glandulifera on co-occurring plants
Source: PLoS One. 2018 Nov 7;13(11):e0205843. doi: 10.1371/journal.pone.0205843 (PMC6221290; doi:10.1371/journal.pone.0205843)
Supplement: S3 Data — Juvenile plants of four target species were grown in four treatments testing competition and allelopathy of I. glandulifera. This dataset contains measured rosette projection area and biomass of the target plants dependent on the treatments. A description of all columns and factor levels is included in the document. (TXT) [file pone.0205843.s005.txt]

# data juvenile trial
##########################
#
## general information:
# coloumns are tab-seperated
#
## columns:
# indv:     id of the individual target plant
# block:    block in which the pots were arranged
# position: position of the individual pot within the block
# species:  plant species of the target plant
# treat:    treatment 
# biomass:  total dry biomass of the target plant [g]
# height:   plant height (measured in Imp & Urt)
# area:     projection area of the rosette (measured in Fil & Geum)
#
## treatments (see Fig 1 in manuscript):
# solo:     target plant without competition (control treatment)
# intra:    intraspecific competition
# imp:      competition with Impatiens glandulifera
# mnq:      target plant watered with a solution of 2-MNQ
#
## species:
# geum:     Geum urbanum
# fil:      Filipendula ulmaria
# urt:      Urtica dioica
# sal:      Salix fragilis
# lep:      Lepidium sativum
# imp:      Impatiens glandulifera
#
#
indv	block	position	species	treat	biomass	height	area
1.16	1	16	fil	imp	1,5	NA	252,9
1.24	1	24	fil	imp	1,63	NA	395,84
2.23	2	23	fil	imp	0,42	NA	328,3
2.30	2	30	fil	imp	0,95	NA	546,64
3.13	3	13	fil	imp	0,33	NA	94,25
3.3	3	3	fil	imp	0,4	NA	120,95
4.16	4	16	fil	imp	1,84	NA	397,41
4.27	4	27	fil	imp	1,64	NA	376,99
5.19	5	19	fil	imp	1,77	NA	95,43
5.6	5	6	fil	imp	1,47	NA	107,21
1.20	1	20	fil	intra	2,73	NA	612,61
1.4	1	4	fil	intra	2,76	NA	511,29
2.12	2	12	fil	intra	1,54	NA	193,6
2.15	2	15	fil	intra	8,76	NA	797,18
3.17	3	17	fil	intra	2,47	NA	420,58
3.8	3	8	fil	intra	1,25	NA	193,99
4.11	4	11	fil	intra	7,47	NA	984,89
4.15	4	15	fil	intra	6,58	NA	829,38
5.22	5	22	fil	intra	1,45	NA	1130,97
5.29	5	29	fil	intra	1,61	NA	479,88
1.15	1	15	fil	mnq	2,04	NA	428,83
1.29	1	29	fil	mnq	4,58	NA	471,24
2.2	2	2	fil	mnq	1,86	NA	158,26
2.8	2	8	fil	mnq	2,2	NA	298,45
3.20	3	20	fil	mnq	3,39	NA	471,24
3.24	3	24	fil	mnq	3,51	NA	461,81
4.10	4	10	fil	mnq	14,12	NA	1734,16
4.30	4	30	fil	mnq	7,64	NA	1121,55
5.11	5	11	fil	mnq	2,41	NA	681,73
5.30	5	30	fil	mnq	0,21	NA	188,5
1.2	1	2	fil	solo	4,64	NA	534,07
1.22	1	22	fil	solo	4,62	NA	816,42
2.14	2	14	fil	solo	14,21	NA	1808,77
2.5	2	5	fil	solo	3,76	NA	671,52
3.19	3	19	fil	solo	5,29	NA	571,77
3.7	3	7	fil	solo	4,9	NA	633,03
4.29	4	29	fil	solo	11,37	NA	1625,77
4.5	4	5	fil	solo	4,54	NA	691,15
5.14	5	14	fil	solo	5,39	NA	779,11
5.24	5	24	fil	solo	2,61	NA	730,42
1.10	1	10	geum	imp	1,49	NA	296,88
1.5	1	5	geum	imp	1,39	NA	239,15
2.13	2	13	geum	imp	1,04	NA	162,58
2.18	2	18	geum	imp	1,2	NA	233,66
3.16	3	16	geum	imp	1,8	NA	260,36
3.28	3	28	geum	imp	2,03	NA	400,55
4.1	4	1	geum	imp	2,43	NA	362,85
4.28	4	28	geum	imp	4,39	NA	469,67
5.1	5	1	geum	imp	0,42	NA	268,8
5.9	5	9	geum	imp	0,4	NA	164,93
1.23	1	23	geum	intra	5,05	NA	362,85
1.6	1	6	geum	intra	8,25	NA	487,73
2.25	2	25	geum	intra	4,06	NA	298,45
2.28	2	28	geum	intra	9,71	NA	626,75
3.25	3	25	geum	intra	4,59	NA	305,91
3.4	3	4	geum	intra	8,08	NA	442,96
4.19	4	19	geum	intra	5,53	NA	451,6
4.6	4	6	geum	intra	10,54	NA	673,87
5.26	5	26	geum	intra	5,54	NA	338,11
5.28	5	28	geum	intra	0,78	NA	148,05
1.18	1	18	geum	mnq	9,36	NA	540,75
1.3	1	3	geum	mnq	20,46	NA	867,86
2.1	2	1	geum	mnq	3,72	NA	296,88
2.16	2	16	geum	mnq	7,44	NA	520,72
3.2	3	2	geum	mnq	10,27	NA	530,14
3.9	3	9	geum	mnq	10,11	NA	827,81
4.14	4	14	geum	mnq	23,2	NA	827,81
4.24	4	24	geum	mnq	7,36	NA	469,67
5.13	5	13	geum	mnq	7,16	NA	540,75
5.18	5	18	geum	mnq	8,21	NA	537,21
1.19	1	19	geum	solo	11,37	NA	549,78
1.21	1	21	geum	solo	6,62	NA	539,96
2.10	2	10	geum	solo	13,86	NA	766,55
2.22	2	22	geum	solo	11,69	NA	615,75
3.11	3	11	geum	solo	13,61	NA	933,05
3.6	3	6	geum	solo	23,55	NA	989,6
4.12	4	12	geum	solo	23,37	NA	854,51
4.17	4	17	geum	solo	17,76	NA	918,92
5.23	5	23	geum	solo	13,43	NA	779,11
5.4	5	4	geum	solo	11,57	NA	649,13
1.13	1	13	imp	intra	13,08	128,5	NA
1.27	1	27	imp	intra	17,31	112	NA
2.19	2	19	imp	intra	12,58	107	NA
2.24	2	24	imp	intra	22,46	143	NA
3.22	3	22	imp	intra	23,53	140	NA
3.30	3	30	imp	intra	18,77	153	NA
4.21	4	21	imp	intra	38,94	157	NA
4.7	4	7	imp	intra	34,32	188	NA
5.12	5	12	imp	intra	12,43	76	NA
5.7	5	7	imp	intra	21,35	80	NA
1.1	1	1	imp	mnq	31,77	82	NA
1.8	1	8	imp	mnq	41,56	122	NA
2.21	2	21	imp	mnq	26,94	143,5	NA
2.7	2	7	imp	mnq	29,36	105,5	NA
3.10	3	10	imp	mnq	47,92	122,5	NA
3.15	3	15	imp	mnq	55,34	161	NA
4.26	4	26	imp	mnq	50,38	132	NA
4.3	4	3	imp	mnq	29,23	78	NA
5.16	5	16	imp	mnq	28,29	156	NA
5.3	5	3	imp	mnq	28,99	166	NA
1.17	1	17	imp	solo	40,18	92	NA
1.9	1	9	imp	solo	57,67	151	NA
2.20	2	20	imp	solo	44,29	103	NA
2.4	2	4	imp	solo	25,94	115,5	NA
3.14	3	14	imp	solo	55,42	132	NA
3.21	3	21	imp	solo	67,57	158	NA
4.2	4	2	imp	solo	73,51	159	NA
4.23	4	23	imp	solo	115,13	183	NA
5.2	5	2	imp	solo	113	139	NA
5.8	5	8	imp	solo	51,92	124	NA
1.12	1	12	urt	imp	2,35	41,5	NA
1.25	1	25	urt	imp	1,61	31	NA
2.17	2	17	urt	imp	3,85	52	NA
2.29	2	29	urt	imp	3,86	52	NA
3.12	3	12	urt	imp	8,48	79	NA
3.26	3	26	urt	imp	2,05	34	NA
4.20	4	20	urt	imp	1,55	37	NA
4.9	4	9	urt	imp	2,03	32	NA
5.10	5	10	urt	imp	4,29	39,5	NA
5.21	5	21	urt	imp	2,67	35	NA
1.14	1	14	urt	intra	2,43	42	NA
1.7	1	7	urt	intra	2,79	45	NA
2.27	2	27	urt	intra	7,01	57	NA
2.6	2	6	urt	intra	6,35	52,5	NA
3.23	3	23	urt	intra	7,78	54	NA
3.5	3	5	urt	intra	6,17	68	NA
4.13	4	13	urt	intra	6,36	37	NA
4.4	4	4	urt	intra	3,42	35,5	NA
5.15	5	15	urt	intra	5,78	43	NA
5.20	5	20	urt	intra	2,6	44,5	NA
1.26	1	26	urt	mnq	11,3	57	NA
1.28	1	28	urt	mnq	5,72	44,5	NA
2.26	2	26	urt	mnq	8,03	44	NA
2.3	2	3	urt	mnq	8,27	63,5	NA
3.27	3	27	urt	mnq	8,44	46	NA
3.29	3	29	urt	mnq	6,64	58	NA
4.18	4	18	urt	mnq	12,19	67	NA
4.25	4	25	urt	mnq	14,93	72	NA
5.27	5	27	urt	mnq	8,5	53,5	NA
5.5	5	5	urt	mnq	14,27	73	NA
1.11	1	11	urt	solo	17,33	74	NA
1.30	1	30	urt	solo	11,48	52	NA
2.11	2	11	urt	solo	15,66	81,5	NA
2.9	2	9	urt	solo	24,99	52	NA
3.1	3	1	urt	solo	17,56	83	NA
3.18	3	18	urt	solo	20,95	81	NA
4.22	4	22	urt	solo	10,89	59	NA
4.8	4	8	urt	solo	10,42	61	NA
5.17	5	17	urt	solo	17,27	90	NA
5.25	5	25	urt	solo	24,69	98	NA
